# Supplementary material for: Mitochondrial marker implies fishery separate management units for spotted sardinella, Amblygaster sirm (Walbaum, 1792) populations in the South China Sea and the Andaman Sea
Source: PeerJ. 2022 Jul 15;10:e13706. doi: 10.7717/peerj.13706 (PMC9290996; doi:10.7717/peerj.13706)
Supplement: Supplemental Information 1 [file peerj-10-13706-s001.txt]

>Hap_01 [organism=Amblygaster sirm] Cytochrome b, partial cds
AATGACGCCGTTGTAGACCTTCCCGCCCCATCCAACATCTCAGTTTGATGAAACTTCGGCTCACTTTTAGGCCTTTGTCTAGCTTGTCAGATCCTAACAGGACTGTTTCTTGCAATACATTACACGTCAGACATCGAAACCGCCTTCTCATCAGTAGCCCACATTTGCCGAGACGTAAATTACGGCTGACTCATCCGAAGCATACATGCAAACGGAGCATCATTCTTCTTCATCTGCATCTACGCACACATCGGCCGCGGACTCTACTATGGTTCATACCTCTACATAGAGACTTGAAACATTGGGGTAGTGCTTCTCCTGCTAGTAATGATGACAGCCTTTGTAGGCTACGTACTGCCCTGAGGACAAATGTCTTTCTGAGGTGCTACCGTCATTACTAACCTATTATCCGCTGTTCCCTACGTTGGTGACATGCTAGTCCAGTGAATCTGGGGGGGCTTCTCGGTTGACAACGCCACTCTCACCCGATTCTTTGCCTTCCACTTCCTCTTCCCCTTTGTTATCGCAGGGGCCACCATTCTCCACCTCCTTTTCCTCCACGAGACCGGCTCTAATAACCCTGCAGGCCTAAACTCAGATGCCGACAAAATTGCATTCCACCCTTACTTCTCATATAAAGATCTTCTGGGATTTGCAGCCATGCTTCTGGCTTTAACATCCTTAGCCCTTTTCTCCCCTAACCTATTAGGAGACCCAGACAATTTCACACCGGCAAATCCCCTAGTCACACCCCCTCACATTAAACCTGAGTGATACTTCCTGTTTGCCTACGCCATCCTGCGGTCAATCCCAAACAAGCTTGGAGGAGTAATAGCCCTTCTTTTCTCAATCCTCGTTCTTATAGTTGTGCCTATTCTACACACCTCTAAACAACGAGGCCTAACATTCCGACCACTAACACAATTCCTGTTCTGACTCCTAGTAGCCGACGTCGTTGTGCTCACGTGAATCGGAGGAATCCAAGTTGAACATCCCTATATCATTATCGGGCAACT
>Hap_02 [organism=Amblygaster sirm] Cytochrome b, partial cds
AATGACGCCGTTGTAGACCTTCCCGCCCCATCCAACATCTCAGTTTGATGAAACTTCGGCTCACTTTTGGGCCTTTGTCTAGCTTGTCAGATCCTAACAGGACTGTTTCTTGCAATACATTACACGTCAGACATCGAAACCGCCTTCTCATCAGTAGCCCACATTTGCCGAGACGTAAATTACGGCTGACTCATCCGAAGCATACATGCAAACGGAGCATCATTCTTCTTCATCTGCATCTACGCACACATCGGCCGTGGACTCTACTATGGTTCATACCTCTACATAGAGACTTGAAACATTGGGGTAGTGCTTCTCCTGCTAGTAATGATGACAGCCTTTGTAGGCTACGTACTGCCCTGAGGACAAATGTCTTTCTGAGGTGCTACCGTCATTACTAACCTATTATCCGCTGTTCCCTACGTTGGTGACATGCTAGTCCAGTGAATCTGGGGGGGCTTCTCGGTTGACAACGCCACTCTCACCCGATTCTTTGCCTTCCACTTCCTCTTCCCCTTTGTTATCGCAGGGGCCACCATTCTCCACCTCCTTTTCCTCCACGAGACCGGCTCTAATAACCCTGCAGGCCTAAACTCAGATGCCGACAAAATTGCATTCCACCCTTACTTCTCATATAAGGATCTTCTGGGATTTGCAGCCATGCTTCTGGCTTTAACATCCTTAGCCCTTTTCTCCCCTAACCTATTAGGAGACCCAGACAATTTCACACCGGCAAATCCCCTAGTCACACCCCCTCACATTAAACCTGAGTGATACTTCCTGTTTGCCTACGCCATCCTGCGGTCAATCCCAAACAAGCTTGGAGGAGTAATAGCCCTTCTTTTCTCAATCCTCGTTCTTATAGTTGTGCCTATTCTACACACCTCTAAACAACGAGGCCTAACATTCCGACCACTAACACAATTCCTGTTCTGACTCCTAGTAGCCGACGTCGTTGTGCTCACGTGAATCGGAGGAATGCCAGTTGAACATCCCTATATCATTATTGGGCAACT
>Hap_03 [organism=Amblygaster sirm] Cytochrome b, partial cds
AATGACGCCGTTGTAGACCTTCCCGCCCCATCCAACATCTCAGTTTGATGAAACTTCGGCTCACTTTTAGGCCTTTGTCTAGCTTGTCAGATCCTAACAGGACTGTTTCTTGCAATACATTACACGTCAGACATCGAAACCGCCTTCTCATCAGTAGCCCACATTTGCCGAGACGTAAATTACGGCTGACTCATCCGAAGCATACATGCAAACGGAGCATCATTCTTCTTCATCTGCATCTACGCACACATCGGCCGTGGACTCTACTATGGTTCATACCTCTACATAGAGACTTGAAACATTGGGGTAGTGCTTCTCCTGCTAGTAATGATGACAGCCTTTGTAGGCTACGTACTGCCCTGAGGACAAATGTCTTTCTGAGGTGCTACCGTCATTACTAACCTATTATCCGCTGTTCCCTACGTTGGTGACATGCTAGTCCAGTGAATCTGGGGGGGCTTCTCGGTTGACAACGCTACTCTCACCCGATTCTTTGCCTTCCACTTCCTCTTCCCCTTTGTTATCGCAGGGGCCACCATTCTCCACCTCCTTTTCCTCCACGAGACCGGCTCTAATAACCCTGCAGGCCTAAACTCAGATGCCGACAAAATTGCATTCCACCCTTACTTCTCATATAAGGATCTTCTGGGATTTGCAGCCATGCTTCTGGCTTTAACATCCTTAGCCCTTTTCTCCCCCAACCTATTAGGAGACCCAGACAATTTCACACCGGCAAATCCCCTAGTCACACCCCCTCACATTAAACCTGAGTGATACTTCCTGTTTGCCTACGCCATCCTGCGGTCAATCCCAAACAAGCTTGGAGGAGTAATAGCCCTTCTTTTCTCAATCCTCGTTCTTATAGTTGTGCCTATTCTACACACCTCTAAACAACGAGGCCTAACATTCCGACCACTAACACAATTCCTGTTCTGACTCCTAGTAGCCGACGTCGTTGTGCTCACGTGAATCGGAGGAATGCCAGTTGAACATCCCTATATCATTATCGGGCAACT
>Hap_04 [organism=Amblygaster sirm] Cytochrome b, partial cds
AATGACGCCGTTGTAGACCTTCCCGCCCCATCCAACATCTCAGTTTGATGAAACTTCGGCTCACTTTTAGGCCTTTGTCTAGCTTGTCAGATCCTAACAGGACTGTTTCTTGCAATACATTACACGTCAGACATCGAAACCGCCTTCTCATCAGTAGCCCACATTTGCCGAGACGTAAATTACGGCTGACTCATCCGAAGCATACATGCAAACGGAGCATCATTCTTCTTCATCTGCATCTACGCACACATCGGCCGTGGACTCTACTATGGTTCATACCTCTACATAGAGACTTGAAACATTGGGGTAGTGCTTCTCCTGCTAGTAATGATGACAGCCTTTGTAGGCTACGTACTGCCCTGAGGACAAATGTCTTTCTGAGGTGCTACCGTCATTACTAACCTATTATCCGCTGTTCCCTACGTTGGTGACATGCTAGTCCAGTGAATCTGGGGGGGCTTCTCGGTTGACAACGCTACTCTCACTCGATTCTTTGCCTTCCACTTCCTCTTCCCCTTTGTTATCGCAGGGGCCACCATTCTCCACCTCCTTTTCCTCCACGAGACCGGCTCTAATAACCCTGCAGGCCTAAACTCAGATGCCGACAAAATTGCATTCCACCCTTACTTCTCATATAAGGATCTTCTGGGATTTGCAGCCATGCTTCTGGCTTTAACATCCTTAGCCCTTTTCTCCCCCAACCTATTAGGAGACCCAGACAATTTCACACCGGCAAATCCCCTAGTCACACCCCCTCACATTAAACCTGAGTGATACTTCCTGTTTGCCTACGCCATCCTGCGGTCAATCCCAAACAAGCTTGGAGGGGTAATAGCCCTTCTTTTCTCAATCCTCGTTCTTATGGTTGTGCCTATTCTACACACCTCTAAACAACGAGGCCTAACATTCCGACCACTAACACAATTCCTGTTCTGACTCCTAGTAGCCAACGTCGTTGTGCTCACGTGAATCGGAGGAATGCCAGTTGAACATCCCTATATCATTATCGGGCAACT
>Hap_05 [organism=Amblygaster sirm] Cytochrome b, partial cds
AATGACGCCGTTGTAGACCTTCCCGCCCCATCCAACATCTCAGTTTGATGAAACTTCGGCTCACTTTTAGGCCTTTGTCTAGCTTGTCAGATCCTAACAGGACTGTTTCTTGCAATACATTACACGTCAGACATCGAAACCGCCTTCTCATCAGTAGCCCACATTTGCCGAGACGTAAATTACGGCTGACTCATCCGAAGCATACATGCAAACGGAGCATCATTCTTCTTCATCTGCATCTACGCACACATCGGCCGTGGACTCTACTATGGTTCATACCTCTACATAGAGACTTGAAACATTGGGGTAGTGCTTCTCCTGCTAGTAATGATGACAGCCTTTGTAGGCTACGTACTGCCCTGAGGACAAATGTCTTTCTGAGGTGCTACCGTCATTACTAACCTATTATCCGCTGTTCCCTACGTTGGTGACATGCTAGTCCAGTGAATCTGGGGGGGCTTCTCGGTTGACAACGCCACTCTCACCCGATTCTTTGCCTTCCACTTCCTCTTCCCCTTTGTTATCGCAGGGGCCACCATTCTCCACCTCCTTTTCCTCCACGAGACCGGCTCTAATAACCCTGCAGGCCTAAACTCAGATGCCGACAAAATTGCATTCCACCCTTACTTCTCATATAAGGATCTTCTGGGATTTGCAGCCATGCTTCTGGCTTTAACATCCTTAGCCCTTTTCTCCCCTAACCTATTAGGAGACCCAGACAATTTCACACCGGCAAATCCCCTAGTCACACCCCCTCACATTAAACCTGAGTGATACTTCCTGTTTGCCTACGCCATCCTGCGGTCAATCCCAAACAAGCTTGGAGGAGTAATAGCCCTTCTTTTCTCAATCCTCGTTCTTATAGTTGTGCCTATTCTACACACCTCTAAACAACGAGGCCTAACATTCCGACCACTAACACAATTCCTGTTCTGACTCCTAGTAGCCGACGTCGTTGTGCTCACGTGAATCGGAGGAATGCCAGTTGAACATCCCTATATCATTATCGGGCAACT
>Hap_06 [organism=Amblygaster sirm] Cytochrome b, partial cds
AATGACGCCGTTGTAGACCTTCCCGCCCCATCCAACATCTCAGTTTGATGAAACTTCGGCTCACTTTTAGGCCTTTGTCTAGCTTGTCAGATCCTAACAGGACTGTTTCTTGCAATACATTACACGTCAGACATCGAAACCGCCTTCTCATCAGTAGCCCACATTTGCCGAGACGTAAATTACGGCTGACTCATCCGAAGCATACATGCAAACGGAGCATCATTCTTCTTCATCTGCATCTACGCACACATCGGCCGTGGACTCTACTATGGTTCATACCTCTACATAGAGACTTGAAACATTGGGGTAGTGCTTCTCCTGCTAGTAATGATGACAGCCTTTGTAGGCTACGTACTGCCCTGAGGACAAATGTCTTTCTGAGGTGCTACCGTCATTACTAACCTATTATCCGCTGTTCCCTACGTTGGTGACATGCTAGTCCAGTGAATCTGGGGGGGCTTCTCAGTTGACAACGCCACTCTCACCCGATTCTTTGCCTTCCACTTCCTCTTCCCCTTTGTTATCGCAGGGGCCACCATTCTCCACCTCCTTTTCCTCCACGAGACCGGCTCTAATAACCCTGCAGGCCTAAACTCAGATGCCGACAAAATTGCATTCCACCCTTACTTCTCATATAAGGATCTTCTGGGATTTGCAGCCATGCTTCTGGCTTTAACATCCTTAGCCCTTTTCTCCCCTAACCTATTAGGAGACCCAGACAATTTCACACCGGCAAATCCCCTAGTCACACCCCCTCACATTAAACCTGAGTGATACTTCCTGTTTGCCTACGCCATCCTGCGGTCAATCCCAAACAAGCTTGGAGGAGTAATAGCCCTTCTTTTCTCAATCCTCGTTCTTATAGTTGTGCCTATTCTACACACCTCTAAACAACGAGGCCTAACATTCCGACCACTAACACAATTCCTGTTCTGACTCCTAGTAGCCGACGTCGTTGTGCTCACGTGAATCGGAGGAATGCCAGTTGAACATCCCTATATCATTATCGGGCAACT
>Hap_07 [organism=Amblygaster sirm] Cytochrome b, partial cds
AATGACGCCGTTGTAGACCTTCCCGCCCCATCCAACATCTCAGTTTGATGAAACTTCGGCTCACTTTTAGGCCTTTGTCTAGCTTGTCAGATCCTAACAGGACTGTTTCTTGCAATACATTACACGTCAGACATCGAAACCGCCTTCTCATCAGTAGCCCACATTTGCCGAGACGTAAATTACGGCTGACTCATCCGAAGCATACATGCAAACGGAGCATCATTCTTCTTCATCTGCATCTACGCACACATCGGCCGTGGACTCTACTATGGCTCATACCTCTACATAGAGACTTGAAACATTGGGGTAGTGCTTCTCCTGCTAGTAATGATGACAGCCTTTGTAGGCTACGTACTGCCCTGAGGACAAATGTCTTTCTGAGGTGCTACCGTCATTACTAACCTATTATCCGCTGTTCCCTACGTTGGTGACATGCTAGTCCAGTGAATCTGGGGGGGCTTCTCGGTTGACAACGCCACTCTCACCCGATTCTTTGCCTTCCACTTCCTCTTCCCCTTTGTTATCGCAGGGGCCACCATTCTCCACCTCCTTTTCCTCCACGAGACCGGCTCTAATAACCCTGCAGGCCTAAACTCAGATGCCGACAAAATTGCATTCCACCCTTACTTCTCATATAAGGATCTTCTGGGATTTGCAGCCATGCTTCTGGCTTTAACATCCTTAGCCCTTTTCTCCCCTAACCTATTAGGAGACCCAGACAATTTCACACCGGCAAATCCCCTAGTCACACCCCCTCACATTAAACCTGAGTGATACTTCCTGTTTGCCTACGCCATCCTGCGGTCAATCCCAAACAAGCTTGGAGGAGTAATAGCCCTTCTTTTCTCAATCCTCGTTCTTATAGTTGTGCCTATTCTACACACCTCTAAACAACGAGGCCTAACATTCCGACCACTAACACAATTCCTGTTCTGACTCCTAGTAGCCGACGTCGTTGTGCTCACGTGAATCGGAGGAATGCCAGTTGAACATCCCTATATCATTATCGGGCAACT
>Hap_08 [organism=Amblygaster sirm] Cytochrome b, partial cds
AATGACGCCGTTGTAGACCTTCCCGCCCCATCCAACATCTCAGTTTGATGAAACTTCGGCTCACTTTTAGGCCTTTGTCTAGCTTGTCAGATCCTAACAGGACTGTTTCTTGCAATACATTACACGTCAGACATCGAAACCGCCTTCTCATCAGTAGCCCACATTTGCCGAGACGTAAATTACGGCTGACTCATCCGAAGCATACATGCAAACGGAGCATCATTCTTCTTCATCTGCATCTACGCACACATCGGCCGTGGACTCTACTATGGTTCATACCTCTACATAGAGACTTGAAACATTGGGGTAGTGCTTCTCCTGCTAGTAATGATGACAGCCTTTGTAGGCTACGTACTGCCCTGAGGACAAATGTCTTTCTGAGGTGCTACCGTCATTACTAACCTATTATCCGCTGTTCCCTACGTTGGTGACATGCTAGTCCAGTGAATCTGGGGGGGCTTCTCGGTTGACAACGCTACCCTCACCCGATTCTTTGCCTTCCACTTCCTCTTCCCCTTTGTTATCGCAGGGGCCACCATTCTCCACCTCCTTTTCCTCCACGAGACCGGCTCTAATAACCCTGCAGGCCTAAACTCAGATGCCGACAAAATTGCATTCCACCCTTACTTCTCATATAAGGATCTTCTGGGATTTGCAGCCATGCTTCTGGCTTTAACATCCTTAGCCCTTTTCTCCCCCAACCTATTAGGAGACCCAGACAATTTCACACCGGCAAATCCCCTAGTCACACCCCCTCACATTAAACCTGAGTGATACTTCCTGTTTGCCTACGCCATCCTGCGGTCAATCCCAAACAAGCTTGGAGGAGTAATAGCCCTTCTTTTCTCAATCCTCGTTCTTATAGTTGTGCCTATTCTACACACCTCTAAACAACGAGGCCTAACATTCCGACCACTAACACAATTCCTGTTCTGACTCCTAGTAGCCGACGTCGTTGTGCTCACGTGAATCGGAGGAATGCCAGTTGAACATCCCTATATCATTATCGGGCAACT
>Hap_09 [organism=Amblygaster sirm] Cytochrome b, partial cds
AATGACGCCGTTGTAGACCTTCCCGCCCCATCCAACATCTCAGTTTGATGAAACTTCGGCTCACTTTTAGGCCTTTGTCTAGCTTGTCAGATCCTAACAGGACTGTTTCTTGCAATACATTACACGTCAGACATCGAAACCGCCTTCTCATCAGTAGCCCACATTTGCCGAGACGTAAATTACGGCTGACTCATCCGAAGCATACATGCAAACGGAGCATCATTCTTCTTCATCTGCATCTACGCACACATCGGCCGTGGACTCTACTATGGTTCATACCTCTACATAGAGACTTGAAACATTGGGGTAGTGCTTCTCCTGCTAGTAATGATGACAGCCTTTGTAGGCTACGTACTGCCCTGAGGACAAATGTCTTTCTGAGGTGCTACCGTCATTACTAACCTATTATCCGCTGTTCCCTACGTTGGTGACATGCTAGTCCAGTGAATCTGGGGGGGCTTCTCGGTTGACAACGCTACTCTCACCCGATTCTTTGCCTTCCACTTCCTCTTCCCCTTTGTTATCGCAGGGGCCACCATTCTCCACCTCCTTTTCCTCCACGAGACCGGCTCTAATAACCCTGCAGGCCTAAACTCAGATGCCGACAAAATTGCATTCCACCCTTACTTCTCATATAAGGATCTTCTGGGATTTGCAGCCATGCTTCTGGCTTTAACATCCTTAGCCCTTTTCTCCCCCAACCTATTAGGAGACCCAGACAATTTCACACCGGCAAATCCCCTAGTCACACCCCCTCACATTAAACCTGAGTGATACTTCCTGTTTGCCTACGCCATCCTGCGGTCAATCCCAAACAAGCTTGGAGGAGTAATAGCCCTTCTTTTCTCAATCCTCGTTCTTATAGTTGTGCCTATTCTACACACCTCTAAACAACGAGGCCTAACATTCCGACCACTAACACAATTCCGGTTCTGACTCCTAGTAACCGACGTCGTTGTGCTCACGTGAATCGGAGGAATGCCAGTTGAACATCCCTATATCATTATCGGGCAACT
>Hap_10 [organism=Amblygaster sirm] Cytochrome b, partial cds
AATGACGCCGTTGTAGACCTTCCCGCCCCATCCAACATCTCAGTTTGATGAAACTTCGGCTCACTTTTAGGCCTTTGTCTAGCTTGTCAGATCCTAACAGGACTGTTTCTTGCAATACATTACACGTCAGACATCGAAACCGCCTTCTCATCAGTAGCCCACATTTGCCGAGACGTAAATTACGGCTGACTCATCCGAAGCATACATGCAAACGGAGCATCATTCTTCTTCATCTGCATCTACGCACACATCGGCCGTGGACTCTACTATGGTTCATACCTCTACATAGAGACTTGAAACATTGGGGTAGTGCTTCTCCTGCTAGTAATGATGACAGCCTTTGTAGGCTACGTACTGCCCTGAGGACAAATGTCTTTCTGAGGTGCTACCGTCATTACTAACCTATTATCCGCTGTTCCCTACGTTGGTGACATGCTAGTCCAGTGAATCTGGGGGGGCTTCTCGGTTGACAACGCCACTCTCACCCGATTCTTTGCCTTCCACTTCCTCTTCCCCTTTGTTATCGCAGGGGCCACCATTCTCCACCTCCTTTTCCTCCACGAGACCGGCTCTAATAACCCTGCAGGCCTAAACTCAGATGCCGACAAAATTGCATTCCACCCTTACTTCTCATATAAGGATCTTCTGGGATTTGCAGCCATGCTTCTGGCTTTAACATCCTTAGCCCTTTTCTCCCCCAACCTATTAGGAGACCCAGACAATTTCACACCGGCAAATCCCCTAGTCACACCCCCTCACATTAAACCTGAGTGATACTTCCTGTTTGCCTACGCCATCCTGCGGTCAATCCCAAACAAGCTTGGAGGAGTAATAGCCCTTCTTTTCTCAATCCTCGTTCTTATAGTTGTGCCTATTCTACACACCTCTAAACAACGAGGCCTAACATTCCGACCACTAACACAATTCCTGTTCTGACTCCTAGTAGCCAACGTCGTTGTGCTCACGTGAATCGGAGGAATGCCAGTTGAACATCCCTATATCATTATCGGGCAACT
>Hap_11 [organism=Amblygaster sirm] Cytochrome b, partial cds
AATGACGCCGTTGTAGACCTTCCCGCCCCATCCAACATCTCAGTTTGATGAAACTTCGGCTCACTTTTAGGCCTTTGTCTAGCTTGTCAGATCCTAACAGGACTGTTTCTTGCAATACATTACACGTCAGACATCGAAACCGCCTTCTCATCAGTAGCCCACATTTGCCGAGACGTAAATTACGGCTGACTCATCCGAAGCATACATGCAAACGGAGCATCATTCTTCTTCATCTGCATCTACGCACACATCGGCCGTGGACTCTACTATGGTTCATACCTCTACATAGAGACTTGAAACATTGGGGTAGTGCTTCTCCTGCTAGTAATGATGACAGCCTTTGTAGGCTACGTACTGCCCTGAGGACAAATGTCTTTCTGAGGTGCTACCGTCATTACTAACCTATTATCCGCTGTTCCCTACGTTGGTGACATGCTAGTCCAGTGAATCTGGGGGGGCTTCTCGGTTGACAACGCCACTCTCACCCGATTCTTTGCCTTCCACTTCCTCTTCCCCTTTGTTATCGCAGGGGCCACCATTCTCCACCTCCTTTTCCTCCACGAGACCGGCTCTAATAACCCTGCAGGCCTAAACTCAGATGCCGACAAAATTGCATTCCACCCTTACTTCTCATATAAGGATCTTCTGGGATTTGCAGCCATGCTTCTGGCTTTAACATCCTTAGCCCTTTTCTCCCCCAACCTATTAGGAGACCCAGACAATTTCACACCGGCAAATCCCCTAGTCACACCCCCTCACATTAAACCTGAGTGATACTTCCTGTTTGCCTACGCCATCCTGCGGTCAATCCCAAACAAGCTTGGAGGAGTAATAGCCCTTCTTTTCTCAATCCTCGTTCTTATAGTTGTGCCTATTCTACACACCTCTAAACAACGAGGCCTAACATTCCGACCACTAACACAATTCCTGTTCTGACTCCTAGTAGCCGACGTCGTTGTGCTCACGTGAATCGGAGGAATGCCAGTTGAACATCCCTATATCATTATCGGGCAACT
>Hap_12 [organism=Amblygaster sirm] Cytochrome b, partial cds
AATGACGCCGTTGTAGACCTTCCCGCCCCATCCAACATCTCAGTTTGATGAAACTTCGGCTCACTTTTAGGCCTTTGTCTAGCTTGTCAGATCCTAACAGGACTGTTTCTTGCAATACATTACACGTCAGACATCGAAACCGCCTTCTCATCAGTAGCCCACATTTGCCGAGACGTAAATTACGGCTGACTCATCCGAAGCATACATGCAAACGGAGCATCATTCTTCTTCATCTGCATCTACGCACACATCGGCCGTGGACTCTACTATGGTTCATACCTCTACATAGAGACTTGAAACATTGGGGTAGTGCTTCTCCTGCTAGTAATGATGACAGCCTTTGTAGGCTACGTACTGCCCTGAGGACAAATGTCTTTCTGAGGTGCTACCGTCATTACTAACCTATTATCCGCTGTTCCCTACGTTGGTGACATGCTAGTCCAGTGAATCTGGGGGGGCTTCTCGGTTGACAACGCCACTCTCACCCGATTCTTTGCCTTCCACTTCCTCTTCCCCTTTGTTATCGCAGGGGCCACCATTCTCCACCTCCTTTTCCTCCACGAGACCGGCTCTAATAACCCTGCAGGCCTAAACTCAGATGCCGACAAAATTGCATTCCACCCTTACTTCTCATATAAGGATCTTCTGGGATTTGCAGCCATGCTTCTGGCTTTAACATCCTTAGCCCTTTTCTCCCCCAACCTATTAGGAGACCCAGACAATTTCACACCGGCAAATCCCCTAGTCACACCCCCTCACATTAAACCTGAGTGATACTTCCTGTTTGCCTACGCCATCCTGCGGTCAATCCCAAACAAGCTTGGAGGAGTAATAGCCCTTCTTTTCTCAATCCTCGTTCTTATAGTTGTGCCTATTCTACACACCTCTAAACAACGAGGCCTAACATTCCGACCACTAACACAATTCCTGTTCTGACTCCTAGTGGCCGACGTCGTTGTGCTCACGTGAATCGGAGGAATGCCAGTTGAACATCCCTATATCATTATCGGGCAACT
>Hap_13 [organism=Amblygaster sirm] Cytochrome b, partial cds
AATGACGCCGTTGTAGACCTTCCCGCCCCATCCAACATCTCAGTTTGATGAAACTTCGGCTCACTTTTAGGCCTTTGTCTAGCTTGTCAGATCCTAACAGGACTGTTTCTTGCAATACATTACACGTCAGACATCGAAACCGCCTTCTCATCAGTAGCCCACATTTGCCGAGACGTAAATTACGGCTGACTCATCCGAAGCATACATGCAAACGGAGCATCATTCTTCTTCATCTGCATCTACGCACACATCGGCCGTGGACTCTACTATGGTTCATACCTCTACATAGAGACTTGAAACATTGGGGTAGTGCTTCTCCTGCTAGTAATGATGACAGCCTTTGTAGGCTACGTACTGCCCTGAGGACAAATGTCTTTCTGAGGTGCTACCGTCATTACTAACCTATTATCCGCTGTTCCCTACGTTGGTGACATGCTAGTCCAGTGAATCTGGGGGGGCTTCTCGGTTGACAACGCTACTCTCACCCGATTCTTTGCCTTCCACTTCCTCTTCCCCTTTGTCATCGCAGGGGCCACCATTCTCCACCTCCTTTTCCTCCACGAGACCGGCTCTAATAACCCTGCAGGCCTAAACTCAGATGCCGACAAAATTGCATTCCACCCTTACTTCTCATATAAGGATCTTCTGGGATTTGCAGCCATGCTTCTGGCTTTAACATCCTTAGCCCTTTTCTCCCCCAACCTATTAGGAGACCCAGACAATTTCACACCGGCAAATCCCCTAGTCACACCCCCTCACATTAAACCTGAGTGATACTTCCTGTTTGCCTACGCCATCCTGCGGTCAATCCCAAACAAGCTTGGAGGAGTAATAGCCCTTCTTTTCTCAATCCTCGTTCTTATAGTTGTGCCTATTCTACACACCTCTAAACAACGAGGCCTAACATTCCGACCACTAACACAATTCCTGTTCTGACTCCTAGTAGCCGACGTCGTTGTGCTCACGTGAATCGGAGGAATGCCAGTTGAACATCCCTATATCATTATCGGGCAACT
>Hap_14 [organism=Amblygaster sirm] Cytochrome b, partial cds
AATGACGCCGTTGTAGACCTTCCCGCCCCATCCAACATCTCAGTTTGATGAAACTTCGGCTCACTTTTAGGCCTTTGTCTAGCTTGTCAGATCCTAACAGGACTGTTTCTTGCAATACATTACACGTCAGACATCGAAACCGCCTTCTCATCAGTAGCCCACATTTGCCGAGACGTAAATTACGGCTGACTCATCCGAAGCATACATGCAAACGGAGCATCATTCTTCTTCATCTGCATCTACGCACACATCGGCCGTGGACTCTACTATGGTTCATACCTCTACATAGAGACTTGAAACATTGGGGTAGTGCTTCTCCTGCTAGTAATGATGACAGCCTTTGTAGGCTACGTACTGCCCTGAGGACAAATGTCTTTCTGAGGTGCTACCGTCATTACTAACCTATTATCCGCTGTTCCCTACGTTGGTGACATGCTAGTCCAGTGAATCTGGGGGGGCTTCTCGGTTGACAACGCTACTCTCACCCGATTCTTTGCCTTCCACTTCCTCTTCCCCTTTGTTATCGCAGGGGCCACCATTCTCCACCTCCTTTTCCTCCACGAGACCGGCTCTAATAACCCTGCAGGCCTAAACTCAGATGCCGACAAAATTGCATTCCACCCTTACTTCTCATATAAAGATCTTCTGGGATTTGCAGCCATGCTTCTGGCTTTAACATCCTTAGCCCTTTTCTCCCCCAACCTATTAGGAGACCCAGACAATTTCACACCGGCAAATCCCCTAGTCACACCCCCTCACATTAAACCTGAGTGATACTTCCTGTTTGCCTACGCCATCCTGCGGTCAATCCCAAACAAGCTTGGAGGAGTAATAGCCCTTCTTTTCTCAATCCTCGTTCTTATAGTTGTGCCTATTCTACACACCTCTAAACAACGAGGCCTAACATTCCGACCACTAACACAATTCCTGTTCTGACTCCTAGTAGCCGACGTCGTTGTGCTCACCTGAATCGGAGGAATGCCAGTTGAACATCCCTATATCATTATCGGGCAACT
>Hap_15 [organism=Amblygaster sirm] Cytochrome b, partial cds
AATGACGCCGTTGTAGACCTTCCCGCCCCATCCAACATCTCAGTTTGATGAAACTTCGGCTCACTTTTAGGCCTTTGTCTAGCTTGTCAGATCCTAACAGGACTGTTTCTTGCAATACATTACACGTCAGACATCGAAACCGCCTTCTCATCAGTAGCCCACATTTGCCGAGACGTAAATTACGGCTGACTCATCCGAAGCATACATGCAAACGGAGCATCATTCTTCTTCATCTGCATCTACGCACACATCGGCCGTGGACTCTACTATGGTTCATACCTCTACATAGAGACTTGAAACATTGGGGTAGTGCTTCTCCTGCTAGTAATGATGACAGCCTTTGTAGGCTACGTACTGCCCTGAGGACAAATGTCTTTCTGAGGTGCTACCGTCATTACTAACCTATTATCCGCTGTTCCCTACGTTGGTGACATGCTAGTCCAGTGAATCTGGGGGGGCTTCTCGGTTGACAACGCTACCCTCACCCGATTCTTTGCCTTCCACTTCCTCTTCCCCTTTGTTATCGCAGGGGCCACCATTCTCCACCTCCTTTTCCTCCACGAGACCGGCTCTAATAACCCTGCAGGCCTAAACTCAGATGCCGACAAAATTGCATTTCACCCTTACTTCTCATATAAGGATCTTCTGGGATTTGCAGCCATGCTTCTGGCTTTAACATCCTTAGCCCTTTTCTCCCCCAACCTATTAGGAGACCCAGACAATTTCACACCGGCAAATCCCCTAGTCACACCCCCTCACATTAAACCTGAGTGATACTTCCTGTTTGCCTACGCCATCCTGCGGTCAATCCCAAACAAGCTTGGAGGAGTAATAGCCCTTCTTTTCTCAATCCTCGTTCTTATAGTTGTGCCTATTCTACACACCTCTAAACAACGAGGCCTAACATTCCGACCACTAACACAATTCCGGTTCTGACTCCTAGTAGCCGACGTCGTTGTGCTCACGTGAATCGGAGGAATGCCAGTTGAACATCCCTATATCATTATCGGGCAACT
>Hap_16 [organism=Amblygaster sirm] Cytochrome b, partial cds
AATGACGCCGTTGTAGACCTTCCCGCCCCATCCAACATCTCAGTTTGATGAAACTTCGGCTCACTTTTAGGCCTTTGTCTAGCTTGTCAGATCCTAACAGGACTGTTTCTTGCAATACATTACACGTCGGACATCGAAACCGCCTTCTCATCAGTAGCCCACATTTGCCGAGACGTAAATTACGGCTGACTCATCCGAAGCATACATGCAAACGGAGCATCATTCTTCTTCATCTGCATCTACGCACACATCGGCCGTGGACTCTACTATGGTTCATACCTCTACATAGAGACTTGAAACATTGGGGTAGTGCTTCTCCTGCTAGTAATGATGACAGCCTTTGTAGGCTACGTACTGCCCTGAGGACAAATGTCTTTCTGAGGTGCTACCGTCATTACTAACCTATTATCCGCTGTTCCCTACGTTGGTGACATGCTAGTCCAGTGAATCTGGGGAGGCTTCTCGGTTGACAACGCTACTCTCACCCGATTCTTTGCCTTCCACTTCCTCTTCCCCTTTGTTATCGCAGGGGCCACCATTCTCCACCTCCTTTTCCTCCACGAGACCGGCTCTAATAACCCTGCAGGCCTAAACTCAGATGCCGACAAAATTGCATTCCACCCTTACTTCTCATATAAGGATCTTCTGGGATTTGCAGCCATGCTTCTGGCTTTAACATCCTTAGCCCTTTTCTCCCCCAACCTATTAGGAGACCCAGACAATTTCACACCGGCAAATCCCCTAGTCACACCCCCTCACATTAAACCTGAGTGATACTTCCTGTTTGCCTACGCCATCCTGCGGTCAATCCCAAACAAGCTTGGAGGAGTAATAGCCCTTCTTTTCTCAATCCTCGTTCTTATAGTTGTGCCTATTCTACACACCTCTAAACAACGAGGCCTAACATTCCGACCACTAACACAATTCCTGTTCTGACTCCTAGTAGCCGACGTCGTTGTGCTCACGTGAATCGGAGGAATGCCAGTTGAACATCCCTATATCATTATCGGGCAACT
>Hap_17 [organism=Amblygaster sirm] Cytochrome b, partial cds
AATGACGCCGTTGTAGACCTTCCCGCCCCATCCAACATCTCAGTTTGATGAAACTTCGGCTCACTTTTAGGCCTTTGTCTAGCTTGTCAGATCCTAACAGGACTGTTTCTTGCAATACATTACACGTCAGACATCGAAACCGCCTTCTCATCAGTAGCCCACATTTGCCGAGACGTAAATTACGGCTGACTCATCCGAAGCATACATGCAAACGGAGCATCATTCTTCTTCATCTGCATCTACGCACACATCGGCCGTGGACTCTACTATGGTTCATACCTCTACATAGAGACTTGAAACATTGGGGTAGTGCTTCTCCTGCTAGTAATGATGACAGCCTTTGTAGGCTACGTACTGCCCTGAGGACAAATGTCTTTCTGAGGTGCTACCGTCATTACTAACCTATTATCCGCTGTTCCCTACGTTGGTGACATGCTAGTCCAGTGAATCTGGGGGGGCTTCTCGGTTGACAACGCTACTCTCACCCGATTCTTTGCCTTCCACTTCCTCTTCCCCTTTGTTATCGCAGGGGCCACCATTCTCCACCTCCTTTTCCTCCACGAGACCGGCTCTAATAACCCTGCAGGCCTAAACTCAGATGCCGACAAAATTGCATTCCACCCTTACTTCTCATATAAGGATCTTCTGGGATTTGCAGCCATGCTTCTGGCTTTAACATCCTTAGCCCTTTTCTCCCCCAACCTATTAGGAGACCCAGACAATTTCACACCGGCAAATCCCCTAGTCACACCCCCTCACATTAAACCTGAGTGATACTTCCTGTTTGCCTACGCCATCCTGCGGTCAATCCCAAACAAGCTTGGAGGAGTAATAGCCCTTCTTTTCTCAATCCTCGTTCTTATAGTTGTGCCTATTCTACACACCTCTAAACAACGAGGCCTAACATTCCGACCACTAACACAATTCCTGTTCTGACTCCTAGTAGCCCACGTCGTTGTGCTCACGTGAATCGGAGGAATGCCAGTTGAACATCCCTATATCATTATCGGGCAACT
>Hap_18 [organism=Amblygaster sirm] Cytochrome b, partial cds
AATGACGCCGTTGTAGACCTTCCCGCCCCATCCAACATCTCAGTTTGATGAAACTTCGGCTCACTTTTAGGCCTTTGTCTAGCTTGTCAGATCCTAACAGGACTGTTTCTTGCAATACATTACACGTCAGACATCGAAACCGCCTTCTCATCAGTAGCCCACATTTGCCGAGACGTAAATTACGGCTGACTCATCCGAAGCATACATGCAAACGGAGCATCATTCTTCTTCATCTGCATCTACGCACACATCGGCCGTGGACTCTACTATGGTTCATACCTCTACATAGAGACTTGAAACATTGGGGTAGTGCTTCTCCTGCTAGTAATGATGACAGCCTTTGTAGGCTACGTACTGCCCTGAGGACAAATGTCTTTCTGAGGTGCTACCGTCATTACTAACCTATTATCCGCTGTTCCCTACGTTGGTGACATGCTAGTCCAGTGAATCTGGGGGGGCTTCTCGGTTGACAACGCTACTCTCACCCGATTCTTTGCCTTCCACTTCCTCTTCCCCTTTGTTATCGCAGGGGCCACCATTCTCCACCTCCTTTTCCTCCACGAGACCGGCTCTAATAACCCTGCAGGCCTAAACTCAGATGCCGACAAAATTGCATTCCACCCTTACTTCTCATATAAGGATCTTCTGGGATTTGCAGCCATGCTTCTGGCCTTAACATCCTTAGCCCTTTTCTCCCCCAACCTGTTAGGAGACCCAGACAATTTCACACCGGCAAATCCCCTAGTCACACCCCCTCACATTAAACCTGAGTGATACTTCCTGTTTGCCTACGCCATCCTGCGGTCAATCCCAAACAAGCTTGGAGGAGTAATAGCCCTTCTTTTCTCAATCCTCGTTCTTATAGTTGTGCCTATTCTACACACCTCTAAACAACGAGGCCTAACATTCCGACCACTAACACAATTCCTGTTCTGACTCCTAGTAGCCGACGTCGTTGTGCTCACGTGAATCGGAGGAATGCCAGTTGAACATCCCTATATCATTATCGGGCAACT
>Hap_19 [organism=Amblygaster sirm] Cytochrome b, partial cds
AATGACGCCGTTGTAGACCTTCCCGCCCCATCCAACATCTCAGTTTGATGAAACTTCGGCTCACTTTTAGGCCTTTGTCTAGCTTGTCAGATCCTAACAGGACTGTTTCTTGCAATACATTACACGTCAGACATCGAGACCGCCTTCTCATCAGTAGCCCACATTTGCCGAGACGTAAATTACGGCTGACTCATCCGAAGCATACATGCAAACGGAGCATCATTCTTCTTCATCTGCATCTACGCACACATCGGCCGTGGACTCTACTATGGTTCATACCTCTACATAGAGACTTGAAACATTGGGGTAGTGCTTCTCCTGCTAGTAATGATGACAGCCTTTGTAGGCTACGTACTGCCCTGAGGACAAATGTCTTTCTGAGGTGCTACCGTCATTACTAACCTATTATCCGCTGTTCCCTACGTTGGTGACATGCTAGTCCAGTGAATCTGGGGGGGCTTCTCGGTTGACAACGCTACTCTCACCCGATTCTTTGCCTTCCATTTCCTCTTCCCCTTTGTTATCGCAGGGGCCACCATTCTCCACCTCCTTTTCCTCCACGAGACCGGCTCTAATAACCCTGCAGGCCTAAACTCAGATGCCGACAAAATTGCATTCCACCCTTACTTCTCATATAAGGATCTTCTGGGATTTGCAGCCATGCTTCTGGCTTTAACATCCTTAGCCCTTTTCTCCCCCAACCTATTAGGAGACCCAGACAATTTCACACCGGCAAATCCCCTAGTCACACCCCCTCACATTAAACCTGAGTGATACTTCCTGTTTGCCTACGCCATCCTACGGTCAATCCCAAACAAGCTTGGAGGAGTAATAGCCCTTCTTTTCTCAATCCTCGTTCTTATAGTTGTGCCTATTCTACACACCTCTAAACAACGAGGCCTAACATTCCGACCACTAACACAATTCCTGTTCTGACTCCTAGTAGCCGACGTCGTTGTGCTCACGTGAATCGGAGGAATGCCAGTTGAACATCCCTATATCATTATCGGGCAACT
>Hap_20 [organism=Amblygaster sirm] Cytochrome b, partial cds
AATGACGCCGTTGTAGACCTTCCCGCCCCATCCAACATCTCAGTTTGATGAAACTTCGGCTCACTTTTAGGCCTTTGTCTAGCTTGTCAGATCCTAACAGGACTGTTTCTTGCAATACATTACACGTCAGACATCGAAACCGCCTTCTCATCAGTAGCCCACATTTGCCGAGACGTAAATTACGGCTGACTCATCCGAAGCATACATGCAAACGGAGCATCATTCTTCTTCATCTGCATCTACGCACACATCGGCCGTGGACTCTACTATGGTTCATACCTCTACATAGAGACTTGAAACATTGGGGTAGTGCTTCTCCTGCTAGTAATGATGACAGCCTTTGTAGGCTACGTACTGCCCTGAGGACAAATGTCTTTCTGAGGTGCTACCGTCATTACTAACCTATTATCCGCTGTTCCCTACGTTGGTGACATGCTAGTCCAGTGAATCTGAGGGGGCTTCTCGGTTGACAACGCTACTCTCACCCGATTCTTTGCCTTCCACTTCCTCTTCCCCTTTGTTATCGCAGGGGCCACCATTCTCCACCTCCTTTTCCTCCACGAGACCGGCTCTAATAACCCTGCAGGCCTAAACTCAGATGCCGACAAAATTGCATTCCACCCTTACTTCTCATATAAGGATCTTCTGGGATTTGCAGCCATGCTTCTGGCTTTAACATCCTTAGCCCTTTTCTCCCCCAACCTATTAGGAGACCCAGACAATTTCACACCGGCAAATCCCCTAGTCACACCCCCTCACATTAAACCTGAGTGATACTTCCTGTTTGCCTACGCCATCCTGCGGTCAATCCCAAACAAGCTTGGAGGGGTAATAGCCCTTCTTTTCTCAATCCTCGTTCTTATAGTTGTGCCTATTCTACACACCTCTAAACAACGAGGCCTAACATTCCGACCACTAACACAATTCCTGTTCTGACTCCTAGTAGCCGACGTCGTTGTGCTCACGTGAATCGGAGGAATGCCAGTTGAACATCCCTATATCATTATCGGGCAACT
>Hap_21 [organism=Amblygaster sirm] Cytochrome b, partial cds
AATGACGCCGTTGTAGACCTTCCCGCCCCATCCAACATCTCAGTTTGATGAAACTTCGGCTCACTTTTAGGCCTTTGTCTAGCTTGTCAGATCCTAACAGGACTGTTTCTTGCAATACATTACACGTCAGACATCGAAACCGCCTTCTCATCAGTAGCCCACATTTGCCGAGACGTAAATTACGGCTGACTCATCCGAAGCATACATGCAAACGGAGCATCATTCTTCTTCATCTGCATCTACGCACACATCGGCCGTGGACTCTACTATGGTTCATACCTCTACATAGAGACTTGAAACATTGGTGTAGTGCTTCTCCTGCTAGTAATGATGACAGCCTTTGTAGGCTACGTACTGCCCTGAGGACAAATGTCTTTCTGAGGTGCTACCGTCATTACTAACCTATTATCCGCTGTTCCCTACGTTGGTGACATGCTAGTCCAATGAATCTGGGGGGGCTTCTCGGTTGACAACGCCACTCTCACCCGATTCTTTGCCTTCCACTTCCTCTTCCCCTTTGTTATCGCAGGGGCCACCATTCTCCACCTCCTTTTCCTCCACGAGACCGGCTCTAATAACCCTGCAGGCCTAAACTCAGATGCCGACAAAATTGCATTCCACCCTTACTTCTCATATAAGGATCTTCTGGGATTTGCAGCCATGCTTCTGGCTTTAACATCCTTAGCCCTTTTCTCCCCTAACCTATTAGGAGACCCAGACAATTTCACACCGGCAAATCCCCTAGTCACACCCCCTCACATTAAACCTGAGTGATACTTCCTGTTTGCCTACGCCATCCTGCGGTCAATCCCAAACAAGCTTGGAGGAGTAATAGCCCTTCTTTTCTCAATCCTCGTTCTTATAGTTGTGCCTATTCTACACACCTCTAAACAACGAGGCCTAACATTCCGACCACTAACACAATTCCGGTTCTGACTCCTAGTAGCCAACGTCGTTGTGCTCACGTGAATCGGAGGAATGCCAGTTGAACATCCCTATGTCATTATCGGGCAACT
>Hap_22 [organism=Amblygaster sirm] Cytochrome b, partial cds
AATGACGCCGTTGTAGACCTTCCCGCCCCATCCAACATCTCAGTTTGATGAAACTTCGGCTCACTTTTAGGCCTTTGTCTAGCTTGTCAGATCCTAACAGGACTGTTTCTTGCAATACATTACACGTCAGACATCGAAACCGCCTTCTCATCAGTAGCCCACATTTGCCGAGACGTAAATTACGGCTGACTCATCCGAAGCATACATGCAAACGGAGCATCATTCTTCTTCATCTGCATCTACGCACACATCGGCCGTGGACTCTACTATGGTTCATACCTCTACATAGAGACTTGAAACATTGGGGTAGTGCTTCTCCTGCTAGTAATGATGACAGCCTTTGTAGGCTACGTACTGCCCTGAGGACAAATGTCTTTCTGAGGTGCCACCGTCATTACTAACCTATTATCCGCTGTTCCCTACGTTGGTGACATGCTAGTCCAGTGAATCTGGGGGGGCTTCTCGGTTGACAACGCCACTCTCACCCGATTCTTTGCCTTCCACTTCCTCTTCCCCTTTGTTATCGCAGGGGCCACCATTCTCCACCTCCTTTTCCTCCACGAGACCGGCTCTAATAACCCTGCAGGCCTAAACTCAGATGCCGACAAAATTGCATTCCACCCTTACTTCTCATATAAGGATCTTCTGGGATTTGCAGCCATGCTTCTGGCTTTAACATCCTTAGCCCTTTTCTCCCCTAACCTATTAGGAGACCCAGACAATTTCACACCGGCAAATCCCCTAGTCACACCCCCTCACATTAAACCTGAGTGATACTTCCTGTTTGCCTACGCCATCCTGCGGTCAATCCCAAACAAGCTTGGAGGAGTAATAGCCCTTCTTTTCTCAATCCTCGTTCTTATAGTTGTGCCTATTCTACACACCTCTAAACAACGAGGCCTAACATTCCGACCACTAACACAATTCCTGTTCTGACTCCTAGTAGCCGACGTCGTTGTGCTCACGTGAATCGGAGGAATGCCAGTTGAACATCCCTATATCATTATCGGGCAACT
>Hap_23 [organism=Amblygaster sirm] Cytochrome b, partial cds
AATGACGCCGTTGTAGACCTTCCCGCCCCATCCAACATCTCAGTTTGATGAAACTTCGGCTCACTTTTAGGCCTTTGTCTAGCTTGTCAGATCCTAACAGGACTGTTTCTTGCAATACATTACACGTCAGACATCGAAACCGCCTTCTCATCAGTAGCCCACATTTGCCGAGACGTAAATTACGGCTGACTCATCCGAAGCATACATGCAAACGGAGCATCATTCTTCTTCATCTGCATCTACGCACACATCGGCCGTGGACTCTACTATGGTTCATACCTCTACATAGAGACTTGAAACATTGGGGTAGTGCTTCTCCTGCTAGTAATGATGACAGCCTTTGTAGGCTACGTACTGCCCTGAGGACAAATGTCTTTCTGAGGTGCTACCGTCATTACTAACCTATTGTCCGCTGTTCCCTACGTTGGTGACATGCTAGTCCAGTGAATCTGGGGGGGCTTCTCGGTTGACAACGCTACTCTCACCCGATTCTTTGCCTTCCACTTCCTCTTCCCCTTTGTTATCGCAGGGGCCACCATTCTCCACCTCCTTTTCCTCCACGAGACCGGCTCTAATAACCCTGCAGGCCTAAACTCAGATGCCGACAAAATTGCATTCCACCCTTACTTCTCATATAAGGATCTTCTGGGATTTGCAGCCATGCTTCTAGCTTTAACATCCTTAGCCCTTTTCTCCCCCAACCTATTAGGAGACCCAGACAATTTCACACCGGCAAATCCCCTAGTCACACCCCCTCACATTAAACCTGAGTGATACTTCCTGTTTGCCTACGCCATCCTGCGGTCAATCCCAAACAAGCTTGGAGGAGTAATAGCCCTTCTTTTCTCAATCCTCGTTCTTATAGTTGTGCCTATTCTACACACCTCTAAACAACGAGGCCTAACATTCCGACCACTAACACAATTCCGGTTCTGACTCCTAGTAGCCGACGTCGTTGTGCTCACGTGAATCGGAGGAATGCCAGTTGAACATCCCTATATCATTATCGGGCAACT
>Hap_24 [organism=Amblygaster sirm] Cytochrome b, partial cds
CATGACGCCGTTGTAGACCTTCCCGCCCCATCCAACATCTCAGTTTGATGAAACTTCGGCTCACTTTTAGGCCTTTGTCTAGCTTGTCAGATCCTAACAGGACTGTTTCTTGCAATACATTACACGTCAGACATCGAAACCGCCTTCTCATCAGTAGCCCACATTTGCCGAGACGTAAATTACGGCTGACTCATCCGAAGCATACATGCAAACGGAGCATCATTCTTCTTCATCTGCATCTACGCACACATCGGCCGTGGACTCTACTATGGTTCATACCTCTACATAGAGACTTGAAACATTGGGGTAGTGCTTCTCCTGCTAGTAATGATGACAGCCTTTGTAGGCTACGTACTGCCCTGAGGACAAATGTCTTTCTGAGGTGCTACCGTCATTACTAACCTATTATCCGCTGTTCCCTACGTTGGTGACATGCTAGTCCAGTGAATCTGGGGGGGCTTCTCGGTTGACAACGCCACTCTCACCCGATTCTTTGCCTTCCACTTCCTCTTCCCCTTTGTTATCGCAGGGGCCACCATTCTCCACCTCCTTTTCCTCCACGAGACCGGCTCTAATAACCCTGCAGGCCTAAACTCAGATGCCGACAAAATTGCATTCCACCCTTACTTCTCATATAAGGATCTTCTGGGATTTGCAGCCATGCTTCTGGCTTTAACATCCTTAGCCCTTTTCTCCCCTAACCTATTAGGAGACCCAGACAATTTCACACCGGCAAATCCCCTAGTCACACCCCCTCACATTAAACCTGAGTGATACTTCCTGTTTGCCTACGCCATCCTGCGGTCAATCCCAAACAAGCTTGGAGGAGTAATAGCCCTTCTTTTCTCAATCCTCGTTCTTATAGTTGTGCCCATTCTACACACCTCTAAACAACGAGGCCTAACATTCCGACCACTAACACAATTCCGGTTCTGACTCCTAGTAGCCGACGTCGTTGTGCTCACGTGAATCGGAGGAATGCCAGTTGAACATCCCTATATCATTATCGGGCAACT
>Hap_25 [organism=Amblygaster sirm] Cytochrome b, partial cds
AATGACGCCGTTGTAGACCTTCCCGCCCCATCCAACATCTCAGTTTGATGAAACTTCGGCTCACTTTTAGGCCTTTGTCTAGCTTGTCAGATCCTAACAGGACTGTTTCTTGCAATACATTACACGTCAGACATCGAAACCGCCTTCTCATCAGTAGCCCACATTTGCCGAGACGTAAATTACGGCTGACTCATCCGAAGCATACATGCAAACGGAGCATCATTCTTCTTCATCTGCATCTACGCACACATCGGCCGTGGACTCTACTATGGTTCATACCTCTACATAGAGACTTGAAACATTGGGGTAGTGCTTCTCCTGCTAGTAATGATGACAGCCTTTGTAGGCTACGTACTGCCCTGAGGACAAATGTCTTTCTGAGGTGCTACCGTCATTACTAACCTATTATCCGCTGTTCCCTACGTTGGTGACATGCTAGTCCAGTGAATCTGGGGGGGCTTCTCGGTTGACAACGCTACTCTCACCCGATTCTTTGCCTTCCACTTCCTCTTCCCCTTTGTTATCGCAGGAGCCACCATTCTCCACCTCCTTTTCCTCCACGAGACCGGCTCTAATAACCCTGCAGGCCTAAACTCAGATGCCGACAAAATTGCATTCCACCCTTACTTCTCATATAAGGATCTTCTGGGATTTGCAGCCATGCTTCTGGCTTTAACATCCTTAGCCCTTTTCTCCCCCAACCTATTAGGAGACCCAGACAATTTCACACCGGCAAATCCCCTAGTCACACCCCCTCACATTAAACCTGAGTGATACTTCCTGTTTGCCTACGCCATCCTGCGGTCAATCCCAAACAAGCTTGGAGGAGTAATAGCCCTTCTTTTCTCAATCCTCGTTCTTATAGTTGTACCTATTCTACACACCTCTAAACAACGAGGCCTAACATTCCGACCACTAACACAATTCCTGTTCTGACTCCTAGTAGCCGACGTCGTTGTGCTCACGTGAATCGGAGGAATGCCAGTTGAACATCCCTATATCATTATCGGGCAACT
>Hap_26 [organism=Amblygaster sirm] Cytochrome b, partial cds
AATGACGCCGTTGTAGACCTTCCCGCCCCATCCAACATCTCAGTTTGATGAAACTTCGGCTCACTTTTAGGCCTTTGTCTAGCTTGTCAGATCCTAACAGGACTGTTTCTTGCAATACATTACACGTCAGACATCGAAACCGCCTTCTCATCAGTGGCCCACATTTGCCGAGACGTAAATTACGGCTGACTCATCCGAAGCATACATGCAAACGGAGCATCATTCTTCTTCATCTGCATCTACGCACACATCGGCCGTGGACTCTACTATGGTTCATACCTCTACATAGAGACTTGAAACATTGGGGTAGTGCTTCTCCTGCTAGTAATGATGACAGCCTTTGTAGGCTACGTACTGCCCTGAGGACAAATGTCTTTCTGAGGTGCTACCGTCATTACTAACCTATTATCCGCTGTTCCCTACGTTGGTGACATGCTAGTCCAGTGAATCTGGGGGGGCTTCTCGGTTGACAACGCTACTCTCACCCGATTCTTTGCCTTCCACTTCCTCTTCCCCTTTGTTATCGCAGGGGCCACCATTCTCCACCTCCTTTTCCTCCACGAGACCGGCTCTAATAACCCTGCAGGCCTAAACTCAGATGCCGACAAAATTGCATTCCACCCTTACTTCTCATATAAGGATCTTCTGGGATTTGCAGCCATGCTTCTGGCTTTAACATCCTTAGCCCTTTTCTCCCCCAACCTATTAGGAGACCCAGACAATTTCACACCGGCAAATCCCCTAGTCACACCCCCTCACATTAAACCTGAGTGATACTTCCTGTTTGCCTACGCCATCCTGCGGTCAATCCCAAACAAGCTTGGAGGAGTAATAGCCCTTCTTTTCTCAATCCTCGTTCTTATAGTTGTGCCTATTCTACACACCTCTAAACAACGAGGCCTAACATTCCGACCACTAACACAATTCCTGTTCTGACTCCTAGTAGCCGACGTCGTTGTGCTCACGTGAATCGGAGGAATGCCAGTTGAACATCCCTATATCATTATCGGGCAACT
>Hap_27 [organism=Amblygaster sirm] Cytochrome b, partial cds
AATGACGCCGTTGTAGACCTTCCCGCCCCATCCAACATCTCAGTTTGATGAAACTTCGGCTCACTTTTAGGCCTTTGTCTAGCTTGTCAGATCCTAACAGGACTGTTTCTTGCAATACATTACACGTCAGACATCGAAACCGCCTTCTCATCAGTAGCCCACATTTGCCGAGACGTAAATTACGGCTGACTCATCCGAAGCATACATGCAAACGGAGCATCATTCTTCTTCATCTGCATCTACGCACACATCGGCCGTGGACTCTACTATGGTTCGTACCTCTACATAGAGACTTGAAACATTGGGGTAGTGCTTCTCCTGCTAGTAATGATGACAGCCTTTGTAGGCTACGTACTGCCCTGAGGACAAATGTCTTTCTGAGGTGCTACCGTCATTACTAACCTATTATCCGCTGTTCCCTACGTTGGTGACATGCTAGTCCAGTGAATCTGGGGGGGCTTCTCGGTTGACAACGCCACTCTCACCCGATTCTTTGCCTTCCACTTCCTCTTCCCCTTTGTTATCGCAGGGGCCACCATTCTCCACCTCCTTTTCCTCCACGAGACCGGCTCTAATAACCCTGCAGGCCTAAACTCAGATGCCGACAAAATTGCATTCCACCCTTACTTCTCATATAAGGATCTTCTGGGATTTGCAGCCATGCTTCTGGCTTTAACATCCTTAGCCCTTTTCTCCCCTAACCTATTAGGAGACCCAGACAATTTCACACCGGCAAATCCCCTAGTCACACCCCCTCACATTAAACCTGAGTGATACTTCCTGTTTGCCTACGCCATCCTGCGGTCAATCCCAAACAAGCTTGGAGGAGTAATAGCCCTTCTTTTCTCAATCCTCGTTCTTATAGTTGTGCCTATTCTACACACCTCTAAACAACGAGGCCTAACATTCCGACCACTAACACAATTCCTGTTCTGACTCCTAGTAGCCGACGTCGTTGTGCTCACGTGAATCGGAGGAATGCCAGTTGAACATCCCTATATCATTATCGGGCAACT
>Hap_28 [organism=Amblygaster sirm] Cytochrome b, partial cds
AATGACGCCGTTGTAGACCTTCCCGCCCCATCCAACATCTCAGTTTGATGAAACTTCGGCTCACTTTTAGGCCTTTGTCTAGCTTGTCAGATCCTAACAGGACTGTTTCTTGCAATACATTACACGTCAGACATCGAAACCGCCTTCTCATCAGTAGCCCACATTTGCCGAGACGTAAATTACGGCTGACTCATCCGAAGCATACATGCAAACGGAGCATCATTCTTCTTCATCTGCATCTACGCACACATCGGCCGTGGACTCTACTATGGTTCATACCTCTACATAGAGACTTGAAACATTGGGGTAGTGCTTCTCCTGCTAGTAATGATGACAGCCTTTGTAGGCTACGTACTGCCCTGAGGACAAATGTCTTTCTGAGGTGCTACCGTCATTACTAACCTATTATCCGCTGTTCCCTACGTTGGTGACATGCTAGTCCAGTGAATCTGGGGGGGCTTCTCGGTTGACAACGCCACTCTCACCCGATTCTTTGCCTTCCACTTCCTCTTCCCCTTTGTTATCGCAGGGGCCACCATTCTCCACCTCCTTTTCCTCCACGAGACCGGCTCTAATAACCCTGCAGGCCTAAACTCAGATGCCGACAAAATTGCATTCCACCCTTACTTCTCATATAAGGATCTTCTGGGATTTGCAGCCATGCTTCTGGCTTTAACATCCTTAGCCCTTTTCTCCCCTAACCTATTAGGAGACCCAGACAATTTCACACCGGCAAATCCCCTAGTCACACCCCCTCATATTAAACCTGAGTGATACTTCCTGTTTGCCTACGCCATCCTGCGGTCAATCCCAAACAAGCTTGGAGGAGTAATAGCCCTTCTTTTCTCAATCCTCGTTCTTATAGTTGTGCCTATTCTACACACCTCTAAACAACGAGGCCTAACATTCCGACCACTAACACAATTCCTGTTCTGACTCCTAGTAGCCGACGTCGTTGTGCTCACGTGAATCGGAGGAATGCCAGTTGAACATCCCTATATCATTATCGGGCAACT
>Hap_29 [organism=Amblygaster sirm] Cytochrome b, partial cds
AATGACGCCGTTGTAGACCTTCCCGCCCCATCCAACATCTCAGTTTGATGAAACTTCGGCTCACTTTTAGGCCTTTGTCTAGCTTGTCAGATCCTAACAGGACTGTTTCTTGCAATACATTACACGTCAGACATCGAAACCGCCTTCTCATCAGTAGCCCACATTTGCCGAGACGTAAATTACGGCTGACTCATCCGAAGCATACATGCAAACGGAGCATCATTCTTCTTCATCTGCATCTACGCACACATCGGCCGTGGACTCTACTATGGTTCATACCTCTACATAGAGACTTGAAACATTGGGGTAGTGCTTCTCCTGCTAGTAATGATGACAGCCTTTGTAGGCTACGTACTGCCCTGAGGACAAATGTCTTTCTGAGGTGCTACCGTCATTACTAACCTATTATCCGCTGTTCCCTACGTTGGTGACATGCTAGTCCAGTGAATCTGGGGGGGCTTCTCGGTTGACAACGCTACTCTCACCCGATTCTTTGCCTTCCACTTCCTCTTCCCCTTTGTTATCGCAGGGGCCACCATTCTCCACCTCCTTTTCCTCCACGAGACCGGCTCTAATAACCCTGCAGGCCTAAACTCAGATGCCGACAAAATTGCATTCCACCCTTACTTCTCATATAAGGATCTTCTGGGATTTGCAGCCATGCTTCTAGCTTTAACATCCTTAGCCCTTTTCTCCCCCAACCTATTAGGAGACCCAGACAATTTCACACCGGCAAATCCCCTAGTCACACCCCCTCACATTAAACCTGAGTGATACTTCCTGTTTGCCTACGCCATCCTGCGGTCAATCCCAAACAAGCTTGGAGGGGTAATAGCCCTTCTTTTCTCAATCCTCGTTCTTATAGTTGTGCCTATTCTACACACCTCTAAACAACGAGGCCTAACATTCCGACCACTAACACAATTCCTGTTCTGACTCCTAGTAGCCGACGTCGTTGTGCTCACGTGAATCGGAGGAATGCCAGTTGAACATCCCTATATCATTATCGGGCAACT
>Hap_30 [organism=Amblygaster sirm] Cytochrome b, partial cds
AATGACGCCGTTGTAGACCTTCCCGCCCCATCCAACATCTCAGTTTGATGAAACTTCGGCTCACTTTTAGGCCTTTGTCTAGCTTGTCAGATCCTAACAGGACTGTTTCTTGCAATACATTACACGTCAGACATCGAAACCGCCTTCTCATCAGTAGCCCACATTTGCCGAGACGTAAATTACGGCTGACTCATCCGAAGCATACATGCAAACGGAGCATCATTCTTCTTCATCTGCATCTACGCACACATCGGCCGTGGACTCTACTATGGTTCATACCTCTACATAGAGACTTGAAACATTGGGGTGGTGCTTCTCCTGCTAGTAATGATGACAGCCTTTGTAGGCTACGTACTGCCCTGAGGACAAATGTCTTTCTGAGGTGCTACCGTCATTACTAACCTATTATCCGCTGTTCCCTACGTTGGTGACATGCTAGTCCAGTGAATCTGGGGGGGCTTCTCGGTTGACAACGCCACTCTCACCCGATTCTTTGCCTTCCACTTCCTCTTCCCCTTTGTTATCGCAGGAGCCACCATTCTCCACCTCCTTTTCCTCCACGAGACCGGCTCTAATAACCCTGCAGGCCTAAACTCAGATGCCGACAAAATTGCATTCCACCCTTACTTCTCATATAAGGATCTTCTGGGATTTGCAGCCATGCTTCTGGCTTTAACATCCTTAGCCCTTTTCTCCCCTAACCTATTAGGAGACCCAGACAATTTCACACCGGCAAATCCCCTAGTCACACCCCCTCACATTAAACCTGAGTGATACTTCCTGTTTGCCTACGCCATCCTGCGATCAATCCCAAACAAGCTTGGAGGAGTAATAGCCCTTCTTTTCTCAATCCTCGTTCTTATAGTTGTGCCTATTCTACACACCTCTAAACAACGAGGCCTAACATTCCGACCACTAACACAATTCCTGTTCTGACTCCTAGTAGCCGACGTCGTTGTGCTCACGTGAATCGGAGGAATGCCAGTTGAACATCCCTATATCATTATCGGGCAACT
>Hap_31 [organism=Amblygaster sirm] Cytochrome b, partial cds
AATGACGCCGTTGTAGACCTTCCCGCCCCATCCAACATCTCAGTTTGATGAAACTTCGGCTCACTTTTAGGCCTTTGTCTAGCTTGTCAGATCCTAACGGGACTGTTTCTTGCAATACATTACACGTCAGACATCGAAACCGCCTTCTCATCAGTAGCCCACATTTGCCGAGACGTAAATTACGGCTGACTCATCCGAAGCATACATGCAAACGGAGCATCATTCTTCTTCATCTGCATCTACGCACACATCGGCCGTGGACTCTACTATGGTTCATACCTCTACATAGAGACTTGAAACATTGGGGTAGTGCTTCTCCTGCTAGTAATGATGACAGCCTTTGTAGGCTACGTACTGCCCTGAGGACAAATGTCTTTCTGAGGTGCTACCGTCATTACTAACCTATTATCCGCTGTTCCCTACGTTGGTGACATGCTAGTCCAGTGAATCTGGGGGGGCTTCTCGGTTGACAACGCCACTCTCACCCGATTCTTTGCCTTCCACTTCCTCTTCCCCTTTGTTATCGCAGGGGCCACCATTCTCCACCTCCTTTTCCTCCACGAGACCGGCTCTAATAACCCTGCAGGCCTAAACTCAGATGCCGACAAAATTGCATTCCACCCTTACTTCTCATATAAGGATCTTCTGGGATTTGCAGCCATGCTTCTGGCTTTAACATCCTTAGCCCTTTTCTCCCCTAACCTATTAGGAGACCCAGACAATTTCACACCGGCAAATCCCCTAGTCACACCCCCTCACATTAAACCTGAGTGATACTTCCTGTTTGCCTACGCCATCCTGCGGTCAATCCCAAACAAGCTTGGAGGAGTAATAGCCCTTCTTTTCTCAATCCTCGTTCTTATAGTTGTGCCTATTCTACACACCTCTAAACAACGAGGCCTAACATTCCGACCACTAACACAATTCCTGTTCTGACTCCTAGTAGCCGACGTCGTTGTGCTCACGTGAATCGGAGGAATGCCAGTTGAACATCCCTATATCATTATCGGGCAACT
>Hap_32 [organism=Amblygaster sirm] Cytochrome b, partial cds
AATGACGCCGTTGTAGACCTTCCCGCCCCATCCAACATCTCAGTTTGATGAAACTTCGGCTCACTTTTAGGCCTTTGTCTAGCTTGTCAGATCCTAACAGGACTGTTTCTTGCAATACATTACACGTCAGACATCGAAACCGCCTTCTCATCAGTAGCCCACATTTGCCGAGACGTAAATTACGGCTGACTCATCCGAAGCATACATGCAAACGGAGCATCATTCTTCTTCATCTGCATCTACGCACACATCGGCCGTGGACTCTACTATGGTTCATACCTCTACATAGAGACTTGAAACATTGGGGTAGTGCTTCTCCTGCTAGTAATGATGACAGCCTTTGTAGGCTACGTACTGCCCTGAGGACAAATGTCTTTCTGAGGTGCTACCGTCATTACTAACCTATTATCCGCTGTTCCCTACGTTGGTGACATGCTAGTCCAGTGAATCTGGGGGGGCTTCTCGGTTGACAACGCTACTCTCACCCGATTCTTTGCCTTCCACTTCCTCTTCCCCTTTGTTATCGCAGGGGCCACCATTCTCCACCTCCTTTTCCTCCACGAGACCGGCTCTAATAACCCTGCAGGCCTAAACTCAGATGCCGACAAAATTGCATTCCACCCTTACTTCTCATATAAGGATCTTCTGGGATTTGCAGCCATGCTTCTAGCTTTAACATCCTTAGCCCTTTTCTCCCCCAACCTATTAGGAGACCCAGACAATTTCACACCGGCAAATCCCCTAGTCACACCCCCTCACATTAAACCTGAGTGATACTTCCTGTTTGCCTACGCCATCCTGCGGTCAATCCCAAACAAGCTTGGAGGAGTAATAGCCCTTCTTTTCTCAATCCTCGTTCTTATAGTTGTGCCTATTCTACACACCTCTAAACAACGAGGCCTAACATTCCGACCACTAACACAATTCCTGTTCTGACTCCTAGTAGCCGACGTCGTTGTGCTCACGTGAATCGGAGGAATGCCAGTTGAACATCCCTATATCATTATCGGGCAACT
>Hap_33 [organism=Amblygaster sirm] Cytochrome b, partial cds
AATGACGCCGTTGTAGACCTTCCCGCCCCATCCAACATCTCAGTTTGATGAAACTTCGGCTCACTTTTAGGCCTTTGTCTAGCTTGTCAGATCCTAACAGGACTGTTTCTTGCAATACATTACACGTCAGACATCGAAACCGCCTTCTCATCAGTAGCCCACATTTGCCGAGACGTAAATTACGGCTGACTCATCCGAAGCATACATGCAAACGGAGCATCATTCTTCTTCATCTGCATCTATGCACACATCGGCCGTGGACTCTACTATGGTTCATACCTCTACATAGAGACTTGAAACATTGGGGTAGTGCTTCTCCTGCTAGTAATGATGACAGCCTTTGTAGGCTACGTACTGCCCTGAGGACAAATGTCTTTCTGAGGTGCTACCGTCATTACTAACCTATTATCCGCTGTTCCCTACGTTGGTGACATGCTAGTCCAGTGAATCTGGGGGGGCTTCTCGGTTGACAACGCTACTCTCACCCGATTCTTTGCCTTCCACTTCCTCTTCCCCTTTGTTATCGCAGGGGCCACCATTCTCCACCTCCTTTTCCTCCACGAAACCGGCTCTAATAACCCTGCAGGCCTAAACTCAGACGCCGACAAAATTGCATTCCACCCTTACTTCTCATATAAGGATCTTCTGGGATTTGCAGCCATGCTTCTGGCTTTAACATCCTTAGCCCTTTTCTCCCCCAACCTATTAGGAGACCCAGACAATTTCACACCGGCAAATCCCCTAGTCACACCCCCTCACATTAAACCTGAGTGATACTTCCTGTTTGCCTACGCCATCCTGCGGTCAATCCCAAACAAGCTTGGAGGAGTAATAGCCCTTCTTTTCTCAATCCTCGTTCTTATAGTTGTGCCTATTCTACACACCTCTAAACAACGAGGCCTAACATTCCGACCACTAACACAATTCCTGTTCTGACTCCTAGTAGCCGACGTCGTTGTGCTCACGTGAATCGGAGGAATGCCAGTTGAACATCCCTATATCATTATCGGGCAACT
>Hap_34 [organism=Amblygaster sirm] Cytochrome b, partial cds
AATGACGCCGTTGTAGACCTTCCCGCCCCATCCAACATCTCAGTTTGATGAAACTTCGGCTCACTTTTAGGCCTTTGTCTAGCTTGTCAGATCCTAACAGGACTGTTTCTTGCAATACATTACACGTCAGACATCGAAACCGCCTTCTCATCAGTAGCCCACATTTGCCGAGACGTAAATTACGGCTGACTCATCCGAAGCATACATGCAAACGGAGCATCATTCTTCTTCATCTGCATCTACGCACACATCGGCCGTGGACTCTACTATGGTTCATACCTCTACATAGAGACTTGAAACATTGGGGTAGTGCTTCTCCTGCTAGTAATGATGACAGCCTTTGTAGGCTACGTACTGCCCTGAGGACAAATGTCTTTCTGAGGTGCTACCGTCATTACTAACCTATTATCCGCTGTTCCCTACGTTGGTGACATGCTAGTCCAGTGAATCTGGGGGGGCTTCTCGGTTGACAACGCCACTCTCACCCGATTCTTTGCCTTCCACTTCCTCTTCCCCTTTGTTATCGCAGGGGCCACCATTCTCCACCTCCTTTTCCTCCACGAGACCGGCTCTAATAACCCTGCAGGCCTAAACTCAGATGCCGACAAAATTGCATTCCACCCTTACTTCTCATATAAGGATCTTCTGGGATTTGCAGCCATGCTTCTGGCTTTAACATCCTTAGCCCTTTTCTCCCCTAACCTATTAGGAGACCCAGACAATTTCACACCGGCAAATCCCCTAGTCACACCCCCTCACATTAAACCTGAGTGATACTTCCTGTTTGCCTACGCCATCCTGCGGTCAATCCCAAACAAGCTTGGAGGAGTAATAGCCCTTCTTTTCTCAATCCTCGTTCTTATAGTTGTGCCTATTCTACACACCTCCAAACAACGAGGCCTAACATTCCGACCACTAACACAATTCCTGTTCTGACTCCTAGTAGCCGACGTCGTTGTGCTCACGTGAATCGGAGGAATGCCAGTTGAACATCCCTATATCATTATCGGGCAACT
>Hap_35 [organism=Amblygaster sirm] Cytochrome b, partial cds
AATGATGCCGTTGTAGACCTTCCCGCCCCATCCAACATCTCAGTTTGATGAAACTTCGGCTCACTTTTAGGCCTTTGTCTAGCTTGTCAGATCCTAACAGGACTGTTTCTTGCAATACATTACACGTCAGACATCGAAACCGCCTTCTCATCAGTAGCCCACATTTGCCGAGACGTAAATTACGGCTGACTCATCCGAAGCATACATGCAAACGGAGCATCATTCTTCTTCATCTGCATCTACGCACACATCGGCCGTGGACTCTACTATGGTTCATACCTCTACATAGAGACTTGAAACATTGGGGTAGTGCTTCTCCTGCTAGTAATGATGACAGCCTTTGTAGGCTACGTACTGCCCTGAGGACAAATGTCTTTCTGAGGTGCTACCGTCATTACTAACCTATTATCCGCTGTTCCCTACGTTGGTGACATGCTAGTCCAGTGAATCTGGGGGGGCTTCTCGGTTGACAACGCTACTCTCACCCGATTCTTTGCCTTCCACTTCCTCTTCCCCTTTGTTATCGCAGGGGCCACCATTCTCCACCTCCTTTTCCTCCACGAGACCGGCTCTAATAACCCTGCAGGCCTAAACTCAGATGCCGACAAAATTGCATTCCACCCTTACTTCTCATATAAGGATCTTCTGGGATTTGCAGCCATGCTTCTGGCTTTAACATCCTTAGCCCTTTTCTCCCCCAACCTATTAGGAGACCCAGACAATTTCACACCGGCAAATCCCCTAGTCACACCCCCTCACATTAAACCTGAGTGATACTTCCTGTTTGCCTACGCCATCCTGCGGTCAATCCCAAACAAGCTTGGAGGAGTAATAGCCCTTCTTTTCTCAATCCTCGTTCTTATAGTTGTGCCTATTCTACACACCTCTAAACAACGAGGCCTAACATTCCGACCACTAACACAATTCCTGTTCTGACTCCTAGTAGCCGACGTCGTTGTGCTCACGTGAATCGGAGGAATGCCAGTTGAACATCCCTATATCATTATCGGGCAACT
>Hap_36 [organism=Amblygaster sirm] Cytochrome b, partial cds
AATGACGCCGTTGTAGACCTTCCCGCCCCATCCAACATCTCAGTTTGATGAAACTTCGGCTCACTTTTAGGCCTTTGTCTAGCTTGTCAGATCCTAACAGGACTGTTTCTTGCAATACATTACACGTCAGACATCGAAACCGCCTTCTCATCAGTAGCCCACATTTGCCGAGACGTAAATTACGGCTGACTCATCCGAAGCATACATGCAAACGGAGCATCATTCTTCTTCATCTGCATCTACGCACACATCGGCCGTGGACTCTACTATGGTTCATACCTCTACATAGAGACTTGAAACATTGGGGTAGTGCTTCTCCTGCTAGTAATGATGACAGCCTTTGTAGGCTACGTACTGCCCTGAGGACAAATGTCTTTCTGAGGTGCTACCGTCATTACTAACCTATTATCCGCTGTTCCCTACGTTGGTGACATGCTAGTCCAGTGAATCTGGGGGGGCTTCTCGGTTGACAACGCCACTCTCACCCGATTCTTTGCCTTCCACTTCCTCTTCCCCTTTGTTATCGCAGGGGCCACCATTCTCCACCTCCTTTTCCTCCACGAGACCGGCTCTAATAACCCTGCAGGCCTAAACTCAGATGCCGACAAAATTGCATTCCACCCTTACTTCTCATATAAGGATCTTCTGGGATTTGCAGCCATGCTTCTGGCTTTAACATCCTTAGCCCTCTTCTCCCCCAACCTATTAGGAGACCCAGACAATTTCACACCGGCAAATCCCCTAGTCACACCCCCTCACATTAAACCTGAGTGATACTTCCTGTTTGCCTACGCCATCCTGCGGTCAATCCCAAACAAGCTTGGAGGAGTAATAGCCCTTCTTTTCTCAATCCTCGTTCTTATAGTTGTGCCTATTCTACACACCTCTAAACAACGAGGCCTAACATTCCGACCACTAACACAATTCCTGTTCTGACTCCTAGTAGCCGACGTCGTTGTGCTCACGTGAATCGGAGGAATGCCAGTTGAACATCCCTATATCATTATCGGGCAACT
>Hap_37 [organism=Amblygaster sirm] Cytochrome b, partial cds
AATGACGCCGTTGTAGACCTTCCCGCCCCATCCAACATCTCAGTTTGATGAAACTTCGGCTCACTTTTAGGCCTTTGTCTAGCTTGTCAGATCCTAACAGGACTGTTTCTTGCAATACATTACACGTCAGACATCGAAACCGCCTTCTCATCAGTAGCCCACATTTGCCGAGACGTAAATTACGGCTGACTCATCCGAAGCATACATGCAAACGGAGCATCATTCTTCTTCATCTGCATCTACGCACACATCGGCCGTGGACTCTACTATGGTTCATACCTCTACATAGAGACTTGAAACATTGGGGTAGTGCTTCTCCTGCTAGTAATGATGACAGCCTTTGTAGGCTACGTACTGCCCTGAGGACAAATGTCTTTCTGAGGTGCTACCGTCATTACTAACCTATTATCCGCTGTTCCCTACGTTGGTGACATGCTAGTCCAGTGAATCTGGGGGGGCTTCTCGGTTGACAACGCTACTCTCACCCGATTCTTTGCCTTCCACTTCCTCTTCCCCTTTGTTATCGCAGGGGCCACCATTCTCCACCTCCTTTTCCTCCACGAGACCGGCTCTAATAACCCTGCAGGCCTGAACTCAGATGCCGACAAAATTGCATTCCACCCTTACTTCTCATATAAGGATCTTCTGGGATTTGCAGCCATGCTTCTGGCTTTAACATCCTTAGCCCTTTTCTCCCCCAACCTATTAGGAGACCCAGACAATTTCACACCGGCAAATCCCCTAGTCACACCCCCTCACATTAAACCTGAGTGATACTTCCTGTTTGCCTACGCCATCCTGCGGTCAATCCCAAACAAGCTTGGAGGAGTAATAGCCCTTCTTTTCTCAATCCTCGTTCTTATAGTTGTGCCTATTCTACACACCTCTAAACAACGAGGCCTAACATTCCGACCACTAACACAATTCCTGTTCTGACTCCTAGTAGCCGACGTCGTTGTGCTCACGTGAATCGGAGGAATGCCAGTTGAACATCCCTATATCATTATCGGGCAACT
>Hap_38 [organism=Amblygaster sirm] Cytochrome b, partial cds
AATGACGCCGTTGTAGACCTTCCCGCCCCATCCAACATCTCAGTTTGATGAAACTTCGGCTCACTTTTAGGCCTTTGTCTAGCTTGTCAGATCCTAACAGGACTGTTTCTTGCAATACATTACACGTCGGACATCGAAACCGCCTTCTCATCAGTAGCCCACATTTGCCGAGACGTAAATTACGGCTGACTCATCCGAAGCATACATGCAAACGGAGCATCATTCTTCTTCATCTGCATCTACGCACACATCGGCCGTGGACTCTACTATGGTTCATACCTCTACATAGAGACTTGAAACATTGGGGTAGTGCTTCTCCTGCTAGTAATGATGACAGCCTTTGTAGGCTACGTACTGCCCTGAGGACAAATGTCTTTCTGAGGTGCTACCGTCATTACTAACCTATTATCCGCTGTTCCCTACGTTGGTGACATGCTAGTCCAGTGAATCTGGGGGGGCTTCTCGGTTGACAACGCCACTCTCACCCGATTCTTTGCCTTCCACTTCCTCTTCCCCTTTGTTATCGCAGGGGCCACCATTCTCCACCTCCTTTTCCTCCACGAGACCGGCTCTAATAACCCTGCAGGCCTAAACTCAGATGCCGACAAAATTGCATTCCACCCTTACTTCTCATATAAGGATCTTCTGGGATTTGCAGCCATGCTTCTGGCTTTAACATCCTTAGCCCTTTTCTCCCCCAACCTATTAGGAGACCCAGACAATTTCACACCGGCAAATCCCCTAGTCACACCCCCTCACATTAAACCTGAGTGATACTTCCTGTTTGCCTACGCCATCCTGCGGTCAATCCCAAACAAGCTTGGAGGAGTAATAGCCCTTCTTTTCTCAATCCTCGTTCTTATAGTTGTGCCTATTCTACACACCTCTAAACAACGAGGCCTAACATTCCGACCACTAACACAATTCCTGTTCTGACTCCTAGTAGCCGACGTCGTTGTGCTCACGTGAATCGGAGGAATGCCAGTTGAACATCCCTATATCATTATCGGGCAACT
>Hap_39 [organism=Amblygaster sirm] Cytochrome b, partial cds
AATGACGCCGTTGTAGACCTTCCCGCCCCATCCAACATCTCAGTTTGATGAAACTTCGGCTCACTTTTAGGCCTTTGTCTAGCTTGTCAGATCCTAACAGGACTGTTTCTTGCAATACATTACACGTCAGACATCGAAACCGCCTTCTCATCAGTAGCCCACATTTGCCGAGACGTAAATTACGGCTGACTCATCCGAAGCATACATGCAAACGGAGCATCATTCTTCTTCATCTGCATCTACGCACACATCGGCCGTGGACTCTACTATGGTTCATATCTCTACATAGAGACTTGAAACATTGGGGTAGTGCTTCTCCTGCTAGTAATGATGACAGCCTTTGTAGGCTACGTACTGCCCTGAGGACAAATGTCTTTCTGAGGTGCTACCGTCATTACTAACCTATTATCCGCTGTTCCCTACGTTGGTGACATGCTAGTCCAGTGAATCTGGGGGGGCTTCTCGGTTGACAACGCTACTCTCACCCGATTCTTTGCCTTCCACTTCCTCTTCCCCTTTGTTATCGCAGGGGCCACCATTCTCCACCTCCTTTTCCTCCACGAGACCGGCTCTAATAACCCTGCAGGCCTAAACTCAGATGCCGACAAAATTGCATTCCACCCTTACTTCTCATATAAGGATCTTCTGGGATTTGCAGCCATGCTTCTGGCTTTAACATCCTTAGCCCTTTTCTCCCCCAACCTATTAGGAGACCCAGACAATTTCACACCGGCAAATCCCCTAGTCACACCCCCTCACATTAAACCTGAGTGATACTTCCTGTTTGCCTACGCCATCCTGCGGTCAATCCCAAACAAGCTTGGAGGAGTAATAGCCCTTCTTTTCTCAATCCTCGTTCTTATAGTTGTGCCTATTCTACACACCTCTAAACAACGAGGCCTAACATTCCGACCACTAACACAATTCCTGTTCTGACTCCTAGTAGCCGACGTCGTTGTGCTCACGTGAATCGGAGGAATGCCAGTTGAACATCCCTATATCATTATCGGGCAACT
>Hap_40 [organism=Amblygaster sirm] Cytochrome b, partial cds
AATGACGCCGTTGTAGACCTTCCCGCCCCATCCAACATCTCAGTTTGATGAAACTTCGGCTCACTTTTAGGCCTTTGTCTAGCTTGTCAGATCCTAACAGGACTGTTTCTTGCAATACATTACACGTCAGACATCGAAACCGCCTTCTCATCAGTAGCCCACATTTGCCGAGACGTAAATTACGGCTGACTCATCCGAAGCATACATGCAAACGGAGCATCATTCTTCTTCATCTGCATCTACGCACACATCGGCCGTGGACTCTACTATGGTTCATACCTCTACATAGAGACTTGAAACATTGGGGTAGTGCTTCTCCTGCTAGTAATGATGACAGCCTTTGTAGGCTACGTACTGCCCTGAGGACAAATGTCTTTCTGAGGTGCTACCGTCATTACCAACCTATTATCCGCTGTTCCCTACGTTGGTGACATGCTAGTCCAGTGAATCTGGGGGGGCTTCTCGGTTGACAACGCCACTCTCACCCGATTCTTTGCCTTCCACTTCCTCTTCCCCTTTGTTATCGCAGGGGCCACCATTCTCCACCTCCTTTTCCTCCACGAGACCGGCTCTAATAACCCTGCAGGCCTAAACTCAGATGCCGACAAAATTGCATTCCACCCTTACTTCTCATATAAGGATCTTCTGGGATTTGCAGCCATGCTTCTGGCTTTAACATCCTTAGCCCTTTTCTCCCCCAACCTATTAGGAGACCCAGACAATTTCACACCGGCAAATCCCCTAGTCACACCCCCTCACATTAAACCTGAGTGATACTTCCTGTTTGCCTACGCCATCCTGCGGTCAATCCCAAACAAGCTTGGAGGAGTAATAGCCCTTCTTTTCTCAATCCTCGTTCTTATAGTTGTGCCTATTCTACACACCTCTAAACAACGAGGCCTAACATTCCGACCACTAACACAATTCCTGTTCTGACTCCTAGTAGCCGACGTCGTTGTGCTCACGTGAATCGGAGGAATGCCAGTTGAACATCCCTATATCATTATCGGGCAACT
>Hap_41 [organism=Amblygaster sirm] Cytochrome b, partial cds
AATGACGCCGTTGTAGACCTTCCCGCCCCATCCAACATCTCAGTTTGATGAAACTTCGGCTCACTTTTAGGCCTTTGTCTAGCTTGTCAGATCCTAACAGGACTGTTTCTTGCAATACATTACACGTCAGACATCGAAACCGCCTTCTCATCAGTAGCCCACATTTGCCGAGACGTAAATTACGGCTGACTCATCCGAAGCATACATGCAAACGGAGCATCATTCTTCTTCATCTGCATCTACGCACACATCGGCCGTGGACTCTACTATGGTTCATACCTCTACATAGAGACTTGAAACATTGGGGTAGTGCTTCTCCTGCTAGTAATGATGACAGCCTTTGTAGGCTACGTACTGCCCTGAGGACAAATGTCTTTCTGAGGTGCTACCGTTATTACTAACCTATTATCCGCTGTTCCCTACGTTGGTGACATGCTAGTCCAGTGAATCTGGGGGGGCTTCTCGGTTGACAACGCTACTCTCACCCGATTCTTTGCCTTCCACTTCCTCTTCCCCTTTGTTATCGCAGGGGCCACCATTCTCCACCTCCTTTTCCTCCACGAGACCGGCTCTAATAACCCTGCAGGCCTAAACTCAGATGCCGACAAAATTGCATTCCACCCTTACTTCTCATATAAGGATCTTCTGGGATTTGCAGCCATGCTTCTGGCTTTAACATCCTTAGCCCTTTTCTCCCCCAACCTATTAGGAGACCCAGACAATTTCACACCGGCAAATCCCCTAGTCACACCCCCTCACATTAAACCTGAGTGATACTTCCTGTTTGCCTACGCCATCCTGCGGTCAATCCCAAACAAGCTTGGAGGAGTAATAGCCCTTCTTTTCTCAATCCTCGTTCTTATAGTTGTGCCTATTCTACACACCTCTAAACAACGAGGCCTAACATTCCGACCACTAACACAATTCCTGTTCTGACTCCTAGTAGCCGACGTCGTTGTGCTCACGTGAATCGGAGGAATGCCAGTTGAACATCCCTATATCATTATCGGGCAACT
>Hap_42 [organism=Amblygaster sirm] Cytochrome b, partial cds
AATGACGCCGTTGTAGACCTCCCCGCCCCATCCAACATCTCAGTTTGATGAAACTTCGGCTCACTTTTAGGCCTTTGTCTAGCTTGTCAGATCCTAACAGGACTGTTTCTTGCAATACATTACACGTCAGACATCGAAACCGCCTTCTCATCAGTAGCCCACATTTGCCGAGACGTAAATTACGGCTGACTCATCCGAAGCATACATGCAAACGGAGCATCATTCTTCTTCATCTGCATCTACGCACACATCGGCCGTGGACTCTACTATGGTTCATACCTCTACATAGAGACTTGAAACATTGGGGTAGTGCTTCTCCTGCTAGTAATGATGACAGCCTTTGTAGGCTACGTACTGCCCTGAGGACAAATGTCTTTCTGAGGTGCTACCGTCATTACTAACCTATTATCCGCTGTTCCCTACGTTGGTGACATGCTAGTCCAGTGAATCTGGGGGGGCTTCTCGGTTGACAACGCTACTCTCACCCGATTCTTTGCCTTCCACTTCCTCTTCCCCTTTGTTATCGCAGGGGCCACCATTCTCCACCTCCTTTTCCTCCACGAGACCGGCTCTAATAACCCTGCAGGCCTAAACTCAGATGCCGACAAAATTGCATTCCACCCTTACTTCTCATATAAGGATCTTCTGGGATTTGCAGCCATGCTTCTGGCTTTAACATCCTTAGCCCTTTTCTCCCCCAACCTATTAGGAGACCCAGACAATTTCACACCGGCAAATCCCCTAGTCACACCCCCTCACATTAAACCTGAGTGATACTTCCTGTTTGCCTACGCCATCCTGCGGTCAATCCCAAACAAGCTTGGAGGAGTAATAGCCCTTCTTTTCTCAATCCTCGTTCTTATAGTTGTGCCTATTCTACACACCTCTAAACAACGAGGCCTAACATTCCGACCACTAACACAATTCCTGTTCTGACTCCTAGTAGCCGACGTCGTTGTGCTCACGTGAATCGGAGGAATGCCAGTTGAACATCCCTATATCATTATCGGGCAACT
>Hap_43 [organism=Amblygaster sirm] Cytochrome b, partial cds
AATGACGCCGTTGTAGACCTTCCCGCCCCATCCAACATCTCAGTTTGATGAAACTTCGGCTCACTTTTAGGCCTTTGTCTAGCTTGTCAGATCCTAACAGGACTGTTTCTTGCAATACATTACACGTCAGACATCGAAACCGCCTTCTCATCAGTAGCCCACATTTGCCGAGACGTAAATTACGGCTGACTCATCCGAAGCATACATGCAAACGGAGCATCATTCTTCTTCATCTGCATCTACGCACACATCGGCCGTGGACTCTACTATGGTTCATACCTCTACATAGAGACTTGAAACATTGGGGTAGTGCTTCTCCTGCTAGTAATGATGACAGCCTTTGTAGGCTACGTACTGCCCTGAGGACAAATGTCTTTCTGAGGTGCTACCGTCATTACTAACCTATTGTCCGCTGTTCCCTACGTTGGTGACATGCTAGTCCAGTGAATCTGGGGGGGCTTCTCGGTTGACAACGCCACTCTCACCCGATTCTTTGCCTTCCACTTCCTCTTCCCCTTTGTTATCGCAGGGGCCACCATTCTCCACCTCCTTTTCCTCCACGAGACCGGCTCTAATAACCCTGCAGGCCTAAACTCAGATGCCGACAAAATTGCATTCCACCCTTACTTCTCATATAAGGATCTTCTGGGATTTGCAGCCATGCTTCTGGCTTTAACATCCTTAGCCCTTTTCTCCCCTAACCTATTAGGAGACCCAGACAATTTCACACCGGCAAATCCCCTAGTCACACCCCCTCACATTAAACCTGAGTGATACTTCCTGTTTGCCTACGCCATCCTGCGGTCAATCCCAAACAAGCTTGGAGGAGTAATAGCCCTTCTTTTCTCAATCCTCGTTCTTATAGTTGTGCCTATTCTACACACCTCTAAACAACGAGGCCTAACATTCCGACCACTAACACAATTCCTGTTCTGACTCCTAGTAGCCGACGTCGTTGTGCTCACGTGAATCGGAGGAATGCCAGTTGAACATCCCTATATCATTATCGGGCAACT
>Hap_44 [organism=Amblygaster sirm] Cytochrome b, partial cds
AATGACGCCGTTGTAGACCTTCCCGCCCCATCCAACATCTCAGTTTGATGAAACTTCGGCTCACTTTTAGGCCTTTGTCTAGCTTGTCAGATCCTAACAGGACTGTTTCTTGCAATACATTACACGTCAGACATCGAAACCGCCTTCTCATCAGTAGCCCACATTTGCCGAGACGTAAATTACGGCTGACTCATCCGAAGCATACATGCAAACGGAGCATCATTCTTCTTCATCTGCATCTACGCACACATCGGCCGTGGACTCTACTATGGTTCATACCTCTACATAGAGACTTGAAACATTGGGGTAGTGCTTCTCCTGCTAGTAATGATGACAGCCTTTGTAGGCTACGTACTGCCCTGAGGACAAATGTCTTTCTGAGGTGCTACCGTCATTACTAACCTATTATCCGCTGTTCCCTACGTTGGTGACATGCTAGTCCAGTGAATCTGGGGGGGCTTCTCGGTTGACAACGCCACTCTCACCCGATTCTTTGCCTTCCACTTCCTCTTCCCCTTTGTTATCGCAGGGGCCACCATTCTCCACCTCCTTTTCCTCCACGAGACCGGCTCTAATAACCCTGCAGGCCTAAACTCAGATGCCGACAAAATTGCATTCCACCCTTACTTCTCATATAAGGATCTTCTGGGATTTGCAGCCATGCTTCTGGCTTTAACATCCTTAGCCCTTTTCTCCCCCAACCTATTAGGAGACCCAGACAATTTCACACCGGCAAATCCCCTAGTCACACCCCCTCACATTAAACCTGAGTGATACTTCCTGTTTGCCTACGCCATCCTGCGGTCAATCCCAAACAAGCTTGGAGGAGTAATAGCCCTTCTTTTCTCAATCCTCGTTCTTATAGTTGTGCCTATTCTACACACCTCTAAACAACGAGGCCTAACATTCCGACCACTAACACAATTCCTGTTCTGACTCCTAGTAGCCGATGTCGTTGTGCTCACGTGAATCGGAGGAATGCCAGTTGAACATCCCTATATCATTATCGGGCAACT
>Hap_45 [organism=Amblygaster sirm] Cytochrome b, partial cds
AATGACGCCGTTGTAGACCTTCCCGCCCCATCCAACATCTCAGTTTGATGAAACTTCGGCTCACTTTTAGGCCTTTGTCTAGCTTGTCAGATCCTAACAGGACTGTTTCTTGCAATACATTACACGTCAGACATCGAAACCGCCTTCTCATCAGTAGCCCACATTTGCCGAGACGTAAATTACGGCTGACTCATCCGAAGCATACATGCAAACGGAGCATCATTCTTCTTCATCTGCATCTACGCACACATCGGCCGTGGACTCTACTATGGTTCATACCTCTACATAGAGACTTGAAACATTGGGGTAGTGCTTCTCCTGCTAGTAATGATGACAGCCTTTGTAGGCTACGTACTGCCCTGAGGACAAATGTCTTTCTGAGGTGCTACCGTCATTACTAACCTATTATCCGCTGTTCCCTACGTTGGTGACATGCTAGTCCAGTGAATCTGGGGGGGCTTCTCGGTTGACAACGCTACTCTCACCCGATTCTTTGCCTTCCACTTCCTCTTCCCCTTTGTTATCGCAGGGGCCACCATTCTCCACCTCCTTTTCCTCCACGAGACCGGCTCTAATAACCCTGCAGGCCTAAACTCAGATGCCGACAAAATTGCATTCCACCCTTACTTCTCATATAAGGACCTTCTGGGATTTGCAGCCATGCTTCTGGCTTTAACATCCTTAGCCCTTTTCTCCCCCAACCTATTAGGAGACCCAGACAATTTCACACCGGCAAATCCCCTAGTCACACCCCCTCACATTAAACCTGAGTGATACTTCCTGTTTGCCTACGCCATCCTGCGGTCAATCCCAAACAAGCTTGGAGGAGTAATAGCCCTTCTTTTCTCAATCCTCGTTCTTATAGTTGTGCCTATTCTACACACCTCTAAACAACGAGGCCTAACATTCCGACCACTAACACAATTCCTGTTCTGACTCCTAGTAGCCGACGTCGTTGTGCTCACGTGAATCGGGGGAATGCCAGTTGAACATCCCTATATCATTATCGGGCAACT
>Hap_46 [organism=Amblygaster sirm] Cytochrome b, partial cds
AATGACGCCGTTGTAGACCTTCCCGCCCCATCCAACATCTCAGTTTGATGAAACTTCGGCTCACTTTTAGGCCTTTGTCTAGCTTGTCAGATCCTAACAGGACTGTTTCTTGCAATACATTACACGTCAGACATCGAAACCGCCTTCTCATCAGTAGCCCACATTTGCCGAGACGTAAATTACGGCTGACTCATCCGAAGCATACATGCAAACGGAGCATCATTCTTCTTCATCTGCATCTACGCACACATCGGCCGTGGACTCTACTATGGTTCATACCTCTACATAGAGACTTGAAACATTGGGGTAGTGCTTCTCCTGCTAGTAATGATGACAGCCTTTGTAGGCTACGTACTGCCCTGAGGACAAATGTCTTTCTGAGGTGCTACCGTCATTACTAACCTATTATCCGCTGTTCCCTACGTTGGTGACATGCTAGTCCAGTGAATCTGGGGGGGCTTCTCGGTTGACAACGCCACTCTCACCCGATTCTTTGCCTTCCACTTCCTCTTCCCCTTTGTTATCGCAGGGGCCACCATTCTCCACCTCCTTTTCCTCCACGAGACCGGCTCTAATAACCCTGCAGGCCTAAACTCAGATGCCGACAAAATTGCATTCCACCCTTACTTCTCATATAAGGATCTTCTGGGATTTGCAGCCATGCTTCTGGCTTTAACATCCTTAGCCCTTTTCTCCCCTAACCTATTAGGAGACCCAGACAATTTCACACCGGCAAATCCCCTAGTCACACCCCCTCACATTAAACCTGAGTGATACTTCCTGTTTGCCTACGCCATCCTGCGGTCAATCCCAAACAAGCTTGGAGGAGTAATAGCCCTTCTTTTCTCAATCCTCGTTCTTATAGTTGTGCCTATTCTACACACCTCTAAACAACGAGGCCTAACATTCCGACCACTAACACAATTCCTGTTCTGACTCCTAGTAGCCGACGTCGTTGTCCTCACGTGAATCGGAGGAATGCCAGTTGAACATCCCTATATCATTATCGGGCAACT
>Hap_47 [organism=Amblygaster sirm] Cytochrome b, partial cds
AATGACGCCGTTGTAGACCTTCCCGCCCCATCCAACATCTCAGTTTGATGAAACTTCGGCTCACTTTTAGGCCTTTGTCTAGCTTGTCAGATCCTAACAGGACTGTTTCTTGCAATACATTACACGTCAGACATCGAAACCGCCTTCTCATCAGTAGCCCACATTTGCCGAGACGTAAATTACGGCTGACTCATCCGAAGCATACATGCAAACGGAGCATCATTCTTCTTCATCTGCATCTACGCACACATCGGCCGTGGACTCTACTATGGTTCATACCTCTACATAGAGACTTGAAACATTGGGGTAGTGCTTCTCCTGCTAGTAATGATGACAGCCTTTGTAGGCTACGTACTGCCCTGAGGACAAATGTCTTTCTGAGGTGCTACCGTCATTACTAACCTATTATCCGCTGTTCCCTACGTTGGTGACATGTTAGTCCAGTGAATCTGGGGGGGCTTCTCGGTTGACAACGCCACTCTCACCCGATTCTTTGCCTTCCACTTCCTCTTCCCCTTTGTTATCGCAGGGGCCACCATTCTCCACCTCCTTTTCCTCCACGAGACCGGCTCTAATAACCCTGCAGGCCTAAACTCAGATGCCGACAAAATTGCATTCCACCCTTACTTCTCATATAAGGATCTTCTGGGATTTGCAGCCATGCTTCTGGCTTTAACATCCTTAGCCCTTTTCTCCCCTAACCTATTAGGAGACCCAGACAATTTCACACCGGCAAATCCCCTAGTCACACCCCCTCACATTAAACCTGAGTGATACTTCCTGTTTGCCTACGCCATCCTGCGGTCAATCCCAAACAAGCTTGGAGGAGTAATAGCCCTTCTTTTCTCAATCCTCGTTCTTATAGTTGTGCCTATTCTACACACCTCTAAACAACGAGGCCTAACATTCCGACCACTAACACAATTCCTGTTCTGACTCCTAGTAGCCGACGTCGTTGTGCTCACGTGAATCGGAGGAATGCCAGTTGAACATCCCTATATCATTATCGGGCAACT
>Hap_48 [organism=Amblygaster sirm] Cytochrome b, partial cds
AATGACGCCGTTGTAGACCTTCCCGCCCCATCCAACATCTCAGTTTGATGAAACTTCGGCTCACTTTTAGGCCTTTGTCTAGCTTGTCAGATCCTAACAGGACTGTTTCTTGCAATACATTACACGTCAGACATCGAAACCGCCTTCTCATCAGTAGCCCACATTTGCCGAGACGTAAATTACGGCTGACTCATCCGAAGCATACATGCAAACGGAGCATCATTCTTCTTCATCTGCATCTACGCACACATCGGCCGTGGACTCTACTATGGTTCATACCTCTACATAGAGACTTGAAACATTGGGGTAGTGCTTCTCCTGCTAGTAATGATGACAGCCTTTGTAGGCTACGTACTGCCCTGAGGACAAATGTCTTTCTGAGGTGCTACCGTCATTACTAACCTATTATCCGCTGTTCCCTACGTTGGTGACATGCTAGTCCAATGAATCTGGGGGGGCTTCTCGGTTGACAACGCCACTCTCACCCGATTCTTTGCCTTCCACTTCCTCTTCCCCTTTGTTATCGCAGGGGCCACCATTCTCCACCTCCTTTTCCTCCACGAGACCGGCTCTAATAACCCTGCAGGCCTAAACTCAGATGCCGACAAAATTGCATTCCACCCTTACTTCTCATATAAGGATCTTCTGGGATTTGCAGCCATGCTTCTGGCTTTAACATCCTTAGCCCTTTTCTCCCCTAACCTATTAGGAGACCCAGACAATTTCACACCGGCAAATCCCCTAGTCACACCCCCTCACATTAAACCTGAGTGATACTTCCTGTTTGCCTACGCCATCCTGCGGTCAATCCCAAACAAGCTTGGAGGAGTAATAGCCCTTCTTTTCTCAATCCTCGTTCTTATAGTTGTGCCTATTCTACACACCTCTAAACAACGAGGCCTAACATTCCGACCACTAACACAATTCCTGTTCTGACTCCTAGTAGCCGACGTCGTTGTGCTCACGTGAATCGGAGGAATGCCAGTTGAACATCCCTATATCATTATCGGGCAACT
>Hap_49 [organism=Amblygaster sirm] Cytochrome b, partial cds
AATGACGCCGTTGTAGACCTTCCCGCCCCATCCAACATCTCAGTTTGATGAAACTTCGGCTCACTTTTAGGCCTTTGTCTAGCTTGTCAGATCCTAACAGGACTGTTTCTTGCAATACATTACACGTCAGACATCGAAACCGCCTTCTCATCAGTAGCCCACATTTGCCGAGACGTAAATTACGGCTGACTCATCCGAAGCATACATGCAAACGGAGCATCATTCTTCTTCATCTGCATCTACGCACACATCGGCCGTGGACTCTACTATGGTTCATACCTCTACATAGAGACTTGAAACATTGGGGTAGTGCTTCTCCTGCTAGTAATGATGACAGCCTTTGTAGGCTACGTACTGCCCTGAGGACAAATGTCTTTCTGAGGTGCTACCGTCATTACTAACCTATTATCCGCTGTTCCCTACGTTGGTGACATGCTAGTCCAGTGAATCTGGGGGGGCTTCTCGGTTGACAACGCTACTCTCACTCGATTCTTTGCCTTCCACTTCCTCTTCCCCTTTGTTATCGCAGGGGCCACCATTCTCCACCTCCTTTTCCTCCACGAGACCGGCTCTAATAACCCTGCAGGCCTAAACTCAGATGCCGACAAAATTGCATTCCACCCTTACTTCTCATATAAGGATCTTCTGGGATTTGCAGCCATGCTTCTGGCTTTAACATCCTTAGCCCTTTTCTCCCCCAACCTATTAGGAGACCCAGACAATTTCACACCGGCAAATCCCCTAGTCACACCCCCTCACATTAAACCTGAGTGATACTTCCTGTTTGCCTACGCCATCCTGCGGTCAATCCCAAACAAGCTTGGAGGGGTAATAGCCCTTCTTTTCTCAATCCTCGTTCTTATGGTTGTGCCTATTCTACACACCTCTAAACAACGAGGCCTAACATTCCGACCACTAACACAATTCCTGTTCTGACTCCTAGTAGCCGACGTCGTTGTGCTCACGTGAATCGGAGGAATGCCAGTTGAACATCCCTATATCATTATCGGGCAACT
>Hap_50 [organism=Amblygaster sirm] Cytochrome b, partial cds
AATGACGCCGTTGTAGACCTTCCCGCCCCATCCAACATCTCAGTTTGATGAAACTTCGGCTCACTTTTAGGCCTTTGTCTAGCTTGTCAGATCCTAACAGGACTGTTTCTTGCAATACATTACACGTCAGACATCGAAACCGCCTTCTCATCAGTAGCCCACATTTGCCGAGACGTAAATTACGGCTGACTCATCCGAAGCATACATGCAAACGGAGCATCATTCTTCTTCATCTGCATCTACGCACACATCGGCCGTGGACTCTACTATGGTTCATACCTCTACATAGAGACTTGAAACATTGGGGTAGTGCTTCTCCTGCTAGTAATGATGACAGCCTTTGTAGGCTACGTACTGCCCTGAGGACAAATGTCTTTCTGAGGTGCTACCGTCATTACTAACCTATTATCCGCTGTTCCCTACGTTGGTGACATGCTAGTCCAGTGAATCTGGGGGGGCTTCTCGGTTGACAACGCCACTCTCACCCGATTCTTTGCCTTCCACTTCCTCTTCCCCTTTGTTATCGCAGGGGCCACCATTCTCCACCTCCTTTTCCTCCACGAGACCGGCTCTAATAACCCTGCAGGCCTAAACTCAGATGCCGACAAAATTGCATTCCACCCTTACTTCTCATATAAGGATCTTCTGGGATTTGCAGCCATGCTTCTGGCTTTAACATCCTTAGCCCTTTTCTCCCCCAACCTATTAGGAGACCCAGACAATTTCACACCGGCAAATCCCCTAGTCACACCCCCTCACATTAAACCTGAGTGATACTTCCTGTTTGCCTACGCCATCCTGCGGTCAATCCCAAACAAGCTTGGAGGAGTAATAGCCCTTCTTTTCTCAATCCTCGTTCTTATAGTTGTGCCTATTCTACACACCTCTAAACAACGAGGCCTAACATTCCGACCACTAACACAATTCCTGTTCTGACTCCTGGTAGCCGACGTCGTTGTGCTCACGTGAATCGGAGGAATGCCAGTTGAACATCCCTATATCATTATCGGGCAACT
>Hap_51 [organism=Amblygaster sirm] Cytochrome b, partial cds
AATGACGCCGTTGTAGACCTTCCCGCCCCATCCAACATCTCAGTTTGATGAAACTTCGGCTCACTTTTAGGCCTTTGTCTAGCTTGTCAGATCCTAACAGGACTGTTTCTTGCAATACATTACACGTCAGACATCGAAACCGCCTTCTCATCAGTAGCCCACATTTGCCGAGACGTAAATTACGGCTGACTCATCCGAAGCATACATGCAAACGGAGCATCATTCTTCTTCATCTGCATCTACGCACACATCGGCCGTGGACTCTACTATGGTTCATACCTCTACATAGAGACTTGAAACATTGGGGTAGTGCTTCTCCTGCTAGTAATGATGACAGCCTTTGTAGGCTACGTACTGCCCTGAGGACAAATGTCTTTCTGAGGTGCTACCGTCATTACTAACCTTTTATCCGCTGTTCCCTACGTTGGTGACATGCTAGTCCAGTGAATCTGGGGGGGCTTCTCGGTTGACAACGCTACTCTCACCCGATTCTTTGCCTTCCACTTCCTCTTCCCCTTTGTTATCGCAGGGGCCACCATTCTCCACCTCCTTTTCCTCCACGAGACCGGCTCTAATAACCCTGCAGGCCTAAACTCAGATGCCGACAAAATTGCATTCCACCCTTACTTCTCATATAAGGATCTTCTGGGATTTGCAGCCATGCTTCTGGCTTTAACATCCTTAGCCCTTTTCTCCCCCAACCTATTAGGAGACCCAGACAATTTCACACCGGCAAATCCCCTAGTCACACCCCCTCACATTAAACCTGAGTGATACTTCCTGTTTGCCTACGCCATCCTGCGGTCAATCCCAAACAAGCTTGGAGGAGTAATAGCCCTTCTTTTCTCAATCCTCGTTCTTATAGTTGTGCCTATTCTACACACCTCTAAACAACGAGGCCTAACATTCCGACCACTAACACAATTCCTGTTCTGACTCCTAGTAGCCGACGTCGTTGTGCTCACGTGAATCGGAGGAATGCCAGTTGAACATCCCTATATCATTATCGGGCAACT
>Hap_52 [organism=Amblygaster sirm] Cytochrome b, partial cds
AATGACGCCGTTGTAGACCTTCCCGCCCCATCCAACATCTCAGTTTGATGAAACTTCGGCTCACTTTTAGGCCTTTGTCTAGCTTGTCAGATCCTAACAGGACTGTTTCTTGCAATACATTACACGTCAGACATCGAAACCGCCTTCTCATCAGTAGCCCACATTTGCCGAGACGTAAATTACGGCTGACTCATCCGAAGCATACATGCAAACGGAGCATCATTCTTCTTCATCTGCATCTACGCACACATCGGCCGTGGACTCTACTATGGTTCATACCTCTACATAGAGACTTGAAACATTGGGGTAGTGCTTCTCCTGCTAGTAATGATGACAGCCTTTGTAGGCTACGTACTGCCCTGAGGACAAATGTCTTTCTGAGGTGCTACCGTCATTACTAACCTATTATCCGCTGTTCCCTACGTTGGTGACATGCTAGTCCAGTGAATCTGGGGGGGCTTCTCGGTTGACAACGCTACTCTCACCCGATTCTTTGCCTTCCACTTCCTCTTCCCCTTTGTTATCGCAGGGGCCACCATTCTCCACCTCCTCTTCCTCCACGAGACCGGCTCTAATAACCCTGCAGGCCTAAACTCAGATGCCGACAAAATTGCATTCCACCCTTACTTCTCATATAAGGATCTTCTGGGATTTGCAGCCATGCTTCTAGCTTTAACATCCTTAGCCCTTTTCTCCCCCAACCTATTAGGAGACCCAGACAATTTCACACCGGCAAATCCCCTAGTCACACCCCCTCACATTAAACCTGAGTGATACTTCCTGTTTGCCTACGCCATCCTGCGGTCAATCCCAAACAAGCTTGGAGGAGTAATAGCCCTTCTTTTCTCAATCCTCGTTCTTATAGTTGTGCCTATTCTACACACCTCTAAACAACGAGGCCTAACATTCCGACCACTAACACAATTCCTGTTCTGACTCCTAGTAGCCGACGTCGTTGTGCTCACGTGAATCGGAGGAATGCCAGTTGAACATCCCTATATCATTATCGGGCAACT
>Hap_53 [organism=Amblygaster sirm] Cytochrome b, partial cds
AATGACGCCGTTGTAGACCTTCCCGCCCCATCCAACATCTCAGTTTGATGAAACTTCGGCTCACTTTTAGGCCTTTGTCTAGCTTGTCAGATCCTAACAGGACTGTTTCTTGCAATACATTACACGTCAGACATCGAAACCGCCTTCTCATCAGTAGCCCACATTTGCCGAGACGTAAATTACGGCTGACTCATCCGAAGCATACATGCAAACGGAGCATCATTCTTCTTCATCTGCATCTACGCACACATCGGCCGTGGACTCTACTATGGTTCATACCTCTACATAGAGACTTGAAACATTGGGGTAGTGCTTCTCCTGCTAGTAATGATGACAGCCTTTGTAGGCTACGTACTGCCCTGAGGACAAATGTCTTTCTGAGGTGCTACCGTCATTACTAACCTACTATCCGCTGTTCCCTACGTTGGTGACATGCTAGTCCAGTGAATCTGGGGGGGCTTCTCGGTTGACAACGCCACTCTCACCCGATTCTTTGCCTTCCACTTCCTCTTCCCCTTTGTTATCGCAGGGGCCACCATTCTCCACCTCCTTTTCCTCCACGAGACCGGCTCTAATAACCCTGCAGGCCTAAACTCAGATGCCGACAAAATTGCATTCCACCCTTACTTCTCATATAAGGATCTTCTGGGATTTGCAGCCATGCTTCTGGCTTTAACATCCTTAGCCCTTTTCTCCCCTAACCTATTAGGAGACCCAGACAATTTCACACCGGCAAATCCCCTAGTCACACCCCCTCACATTAAACCTGAGTGATACTTCCTGTTTGCCTACGCCATCCTGCGGTCAATCCCAAACAAGCTTGGAGGAGTAATAGCCCTTCTTTTCTCAATCCTCGTTCTTATAGTTGTGCCTATTCTACACACCTCTAAACAACGAGGCCTAACATTCCGACCACTAACACAATTCCTGTTCTGACTCCTAGTAGCCGACGTCGTTGTGCTCACGTGAATCGGAGGAATGCCAGTTGAACATCCCTATATCATTATCGGGCAACT
>Hap_54 [organism=Amblygaster sirm] Cytochrome b, partial cds
AATGACGCCGTTGTAGACCTTCCCGCCCCATCCAACATCTCAGTTTGATGAAACTTCGGCTCACTTTTAGGCCTTTGTCTAGCTTGTCAGATCCTAACAGGACTGTTTCTTGCAATACATTACACGTCAGACATCGAAACCGCCTTCTCATCAGTAGCCCACATTTGCCGAGACGTAAATTACGGCTGACTCATCCGAAGCATACATGCAAACGGAGCATCATTCTTCTTCATCTGCATCTACGCACACATCGGCCGTGGACTCTACTATGGTTCATACCTCTACATAGAGACTTGAAACATTGGGGTAGTGCTTCTCCTGCTAGTAATGATGACAGCCTTTGTAGGCTACGTACTGCCCTGAGGACAAATGTCTTTCTGAGGTGCTACCGTCATTACTAACCTGTTATCCGCTGTTCCCTACGTTGGTGACATGCTAGTCCAGTGAATCTGGGGGGGCTTCTCGGTTGACAACGCCACTCTCACCCGATTCTTTGCCTTCCACTTCCTCTTCCCCTTTGTTATCGCAGGGGCCACCATTCTCCACCTCCTTTTCCTCCACGAGACCGGCTCTAATAACCCTGCAGGCCTAAACTCAGATGCCGACAAAATTGCATTCCACCCTTACTTCTCATATAAGGATCTTCTGGGATTTGCAGCCATGCTTCTGGCTTTAACATCCTTAGCCCTTTTCTCCCCCAACCTATTAGGAGACCCAGACAATTTCACACCGGCAAATCCCCTAGTCACACCCCCTCACATTAAACCTGAGTGATACTTCCTGTTTGCCTACGCCATCCTGCGGTCAATCCCAAACAAGCTTGGAGGAGTAATAGCCCTTCTTTTCTCAATCCTCGTTCTTATAGTTGTGCCTATTCTACACACCTCTAAACAACGAGGCCTAACATTCCGACCACTAACACAATTCCTGTTCTGACTCCTAGTAGCCGACGTCGTTGTGCTCACGTGAATCGGAGGAATGCCAGTTGAACATCCCTATATCATTATCGGGCAACT
>Hap_55 [organism=Amblygaster sirm] Cytochrome b, partial cds
AATGACGCCGTTGTAGACCTTCCCGCCCCATCCAACATCTCAGTTTGATGAAACTTCGGCTCACTTTTAGGCCTTTGTCTAGCTTGTCAGATCCTAACAGGACTGTTTCTTGCAATACATTACACGTCAGACATCGAAACCGCCTTCTCATCAGTAGCCCACATTTGCCGAGACGTAAATTACGGCTGACTCATCCGAAGCATACATGCAAACGGAGCATCATTCTTCTTCATCTGCATCTACGCACACATCGGCCGTGGACTCTACTATGGTTCATACCTCTACATAGAGACTTGAAACATTGGGGTAGTGCTTCTCCTGCTAGTAATGATGACAGCCTTTGTAGGCTACGTACTGCCCTGAGGACAAATGTCTTTCTGAGGTGCTACCGTCATTACTAACCTATTATCCGCTGTTCCCTACGTTGGTGACATGCTAGTCCAGTGAATCTGGGGGGGCTTCTCGGTTGACAACGCCACTCTCACCCGATTCTTTGCCTTCCACTTCCTCTTCCCCTTTGTTATCGCAGGGGCCACCATTCTTCACCTCCTTTTCCTCCACGAGACCGGCTCTAATAACCCTGCAGGCCTAAACTCAGATGCCGACAAAATTGCATTCCACCCTTACTTCTCATATAAGGATCTTCTGGGATTTGCAGCCATGCTTCTGGCTTTAACATCCTTAGCCCTTTTCTCCCCCAACCTATTAGGAGACCCAGACAATTTCACACCGGCAAATCCCCTAGTCACACCCCCTCACATCAAACCTGAGTGATACTTCCTGTTTGCCTACGCCATCCTGCGGTCAATCCCAAACAAGCTTGGAGGAGTAATAGCCCTTCTTTTCTCAATCCTCGTTCTTATAGTTGTGCCTATTCTACACACCTCTAAACAACGAGGCCTAACATTCCGACCACTAACACAATTCCTGTTCTGACTCCTAGTAGCCGACGTCGTTGTGCTCACGTGAATCGGAGGAATGCCAGTTGAACATCCCTATATCATTATCGGGCAACT
>Hap_56 [organism=Amblygaster sirm] Cytochrome b, partial cds
AATGACGCCGTTGTAGACCTTCCCGCCCCATCCAACATCTCAGTTTGATGAAACTTCGGCTCACTTTTAGGCCTTTGTCTAGCTTGTCAGATCCTAACAGGACTGTTTCTTGCAATACATTACACGTCAGACATCGAAACCGCCTTCTCATCAGTAGCCCACATTTGCCGAGACGTAAATTACGGCTGACTCATCCGAAGCATACATGCAAACGGAGCATCATTCTTCTTCATCTGCATCTACGCACACATCGGCCGTGGACTCTACTATGGTTCATACCTCTACATAGAGACTTGAAACATTGGGGTAGTGCTTCTCCTGCTAGTAATGATGACAGCCTTTGTAGGCTACGTACTGCCCTGAGGACAAATGTCTTTCTGAGGTGCTACCGTCATTACTAACCTATTATCCGCTGTTCCCTACGTTGGTGACATGCTAGTCCAGTGAATCTGGGGGGGCTTCTCGGTTGACAACGCTACTCTCACCCGATTCTTTGCCTTCCACTTCCTCTTCCCCTTTGTTATCGCAGGGGCCACCATTCTCCACCTCCTTTTCCTCCACGAGACCGGCTCTAATAACCCTGCAGGCCTAAACTCAGATGCCGACAAAATTGCATTCCACCCTTACTTCTCATATAAGGATCTTCTGGGATTTGCAGCCATGCTTCTGGCTTTAACATCCTTAGCCCTTTTCTCCCCCAACCTATTAGGAGACCCAGATAATTTCACACCGGCAAATCCCCTAGTCACACCCCCTCACATTAAACCTGAGTGATACTTCCTGTTTGCCTACGCCATCCTGCGGTCAATCCCAAACAAGCTTGGAGGAGTAATAGCCCTTCTTTTCTCAATCCTCGTTCTTATAGTTGTGCCTATTCTACACACCTCTAAACAACGAGGCCTAACATTCCGACCACTAACACAATTCCTGTTCTGACTCCTAGTAGCCGACGTCGTTGTGCTCACGTGAATCGGAGGAATGCCAGTTGAACATCCCTATATCATTATCGGGCAACT
>Hap_57 [organism=Amblygaster sirm] Cytochrome b, partial cds
AATGACGCCGTTGTAGACCTTCCCGCCCCATCCAACATCTCAGTTTGATGAAACTTCGGCTCACTTTTAGGCCTTTGTCTAGCTTGTCAGATCCTAACAGGACTGTTTCTTGCAATACATTACACGTCAGACATCGAAACCGCCTTCTCATCAGTAGCCCACATTTGCCGAGACGTAAATTACGGCTGACTCATCCGAAGCATACATGCAAACGGAGCATCATTCTTCTTCATCTGCATCTACGCACACATCGGCCGTGGACTCTACTATGGTTCATACCTCTACATAGAGACTTGAAACATTGGGGTAGTGCTTCTCCTGCTAGTAATGATGACAGCCTTTGTAGGCTACGTACTGCCCTGAGGACAAATGTCTTTCTGAGGTGCTACCGTCATTACTAACCTATTATCCGCTGTTCCCTACGTTGGTGACATGCTAGTCCAGTGAATCTGGGGGGGCTTCTCGGTTGACAACGCCACTCTCACCCGATTCTTTGCCTTCCACTTCCTCTTCCCCTTTGTTATCGCAGGGGCCACCATTCTCCACCTCCTTTTCCTCCACGAGACCGGCTCTAATAACCCTGCAGGCCTAAACTCAGATGCCGACAAAATTGCATTCCACCCTTACTTCTCATATAAGGATCTTCTGGGATTTGCAGCCATGCTTCTGGCTTTAACATCCTTAGCCCTTTTCTCCCCTAACCTATTAGGAGACCCAGACAATTTCACACCGGCAAATCCCCTAGTCACACCCCCTCACATTAAACCTGAGTGATACTTCCTGTTTGCCTACGCCATCCTGCGGTCAATCCCAAACAAGCTTGGAGGAGTAATAGCCCTTCTTTTCTCAATCCTCGTTCTTATAGTTGTGCCTATTCTACACACCTCTAAACAACGAGGCCTAACATTCCGACCACTAACACAATTCCTGTTCTGACTCCTAGTAGCCGACGTCGTTGTGCTCACGTGAATCGGAGGAATGCCAGTTGAACATCCCTATATCATTATCGGGCAACT
>Hap_58 [organism=Amblygaster sirm] Cytochrome b, partial cds
AATGACGCCGTTGTAGACCTTCCCGCCCCATCCAACATCTCAGTTTGATGAAACTTCGGCTCACTTTTAGGCCTTTGTCTAGCTTGTCAGATCCTAACAGGACTGTTTCTTGCAATACATTACACGTCAGACATCGAAACCGCCTTCTCATCAGTAGCCCACATTTGCCGAGACGTAAATTACGGCTGACTCATCCGAAGCATACATGCAAACGGAGCATCATTCTTCTTCATCTGCATCTACGCACACATCGGCCGTGGGCTCTACTATGGTTCATACCTCTACATAGAGACTTGAAACATTGGGGTAGTGCTTCTCCTGCTAGTAATGATGACAGCCTTTGTAGGCTACGTACTGCCCTGAGGACAAATGTCTTTCTGAGGTGCTACCGTCATTACTAACCTATTATCCGCTGTTCCCTACGTTGGTGACATGCTAGTCCAGTGAATCTGGGGGGGCTTCTCGGTTGACAACGCTACTCTCACCCGATTCTTTGCCTTCCACTTCCTCTTCCCCTTTGTTATCGCAGGGGCCACCATTCTCCACCTCCTTTTCCTCCACGAGACCGGCTCTAATAACCCTGCAGGCCTAAACTCAGATGCCGACAAAATTGCATTCCACCCTTACTTCTCATATAAGGATCTTCTGGGATTTGCAGCCATGCTTCTGGCTTTAACATCCTTAGCCCTTTTCTCCCCCAACCTATTAGGAGACCCAGACAATTTCACACCGGCAAATCCCCTAGTCACACCCCCTCACATTAAACCTGAGTGATACTTCCTGTTTGCCTACGCCATCCTGCGGTCAATCCCAAACAAGCTTGGAGGAGTAATAGCCCTTCTTTTCTCAATCCTCGTTCTTATAGTTGTGCCTATTCTACACACCTCTAAACAACGAGGCCTAACATTCCGACCACTAACACAATTCCTGTTCTGACTCCTAGTAGCCGACGTCGTTGTGCTCACGTGAATCGGAGGAATGCCAGTTGAACATCCCTATATCATTATCGGGCAACT
>Hap_59 [organism=Amblygaster sirm] Cytochrome b, partial cds
AATGACGCCGTTGTAGACCTTCCCGCCCCATCCAACATCTCAGTTTGATGAAACTTCGGCTCACTTTTAGGCCTTTGTCTAGCTTGTCAGATCCTAACAGGACTGTTTCTTGCAATACATTACACGTCAGACATCGAAACCGCCTTCTCATCAGTAGCCCACATTTGCCGAGACGTAAATTACGGCTGACTCATCCGAAGCATACATGCAAACGGAGCATCATTCTTCTTCATCTGCATCTACGCACACATCGGCCGTGGACTCTACTATGGTTCATACCTCTACATAGAGACTTGAAACATTGGGGTAGTGCTTCTCCTGCTAGTAATGATGACAGCCTTTGTAGGCTACGTACTGCCCTGAGGACAAATGTCTTTCTGAGGTGCTACCGTCATTACTAACCTATTATCCGCTGTTCCCTACGTTGGTGACATGCTAGTCCAGTGAATCTGGGGGGGCTTCTCGGTTGACAACGCTACTCTCACCCGATTCTTTGCCTTCCACTTCCTCTTCCCCTTTGTTATCGCAGGGGCCACCATTCTCCACCTCCTTTTCCTCCACGAGACCGGCTCTAATAACCCTGCAGGCCTAAACTCAGATGCCGACAAAATTGCATTCCACCCTTACTTCTCATATAAGGATCTTCTGGGATTTGCAGCCATGCTTCTGGCTTTAACATCCTTAGCCCTTTTCTCCCCCAACCTACTAGGAGACCCAGACAATTTTACACCGGCAAATCCCCTAGTCACACCCCCTCACATTAAACCTGAGTGATACTTCCTGTTTGCCTACGCCATCCTGCGGTCAATCCCAAACAAGCTTGGAGGAGTAATAGCCCTTCTTTTCTCAATCCTCGTTCTTATAGTTGTGCCTATTCTACACACCTCTAAACAACGAGGCCTAACATTCCGACCACTAACACAATTCCTGTTCTGACTCCTAGTAGCCGACGTCGTTGTGCTCACGTGAATCGGAGGAATGCCAGTTGAACATCCCTATATCATTATCGGGCAACT
>Hap_60 [organism=Amblygaster sirm] Cytochrome b, partial cds
AATGACGCCGTTGTAGACCTTCCCGCCCCATCCAACATCTCAGTTTGATGAAACTTCGGCTCACTTTTAGGCCTTTGTCTAGCTTGTCAGATCCTAACAGGACTGTTTCTTGCAATACATTACACGTCAGACATCGAAACCGCCTTCTCATCAGTAGCCCACATTTGCCGAGACGTAAATTACGGCTGACTCATCCGAAGCATACATGCAAACGGAGCATCATTCTTCTTCATCTGCATCTACGCACACATCGGCCGTGGACTCTACTATGGTTCATACCTCTACATAGAGACTTGAAACATTGGGGTAGTGCTTCTCCTGCTAGTAATGATGACAGCCTTTGTAGGCTACGTACTGCCCTGAGGACAAATGTCTTTCTGAGGTGCTACCGTCATTACTAACCTATTATCCGCTGTTCCCTACGTTGGTGATATGCTAGTCCAGTGAATCTGGGGGGGCTTCTCGGTTGACAACGCCACTCTCACCCGATTCTTTGCCTTCCACTTCCTCTTCCCCTTTGTTATCGCAGGGGCCACCATTCTCCACCTCCTTTTCCTCCACGAGACCGGCTCTAATAACCCTGCAGGCCTAAACTCAGATGCCGACAAAATTGCATTCCACCCTTACTTCTCATATAAGGATCTTCTGGGATTTGCAGCCATGCTTCTGGCTTTAACATCCTTAGCCCTTTTCTCCCCTAACCTATTAGGAGACCCAGACAATTTCACACCGGCAAATCCCCTAGTCACACCCCCTCACATTAAACCTGAGTGATACTTCCTGTTTGCCTACGCCATCCTGCGGTCAATCCCAAACAAGCTTGGAGGAGTAATAGCCCTTCTTTTCTCAATCCTCGTTCTTATAGTTGTGCCTATTCTACACACCTCTAAACAACGAGGCCTAACATTCCGACCACTAACACAATTCCTGTTCTGACTCCTAGTAGCCGACGTCGTTGTGCTCACGTGAATCGGAGGAATGCCAGTTGAACATCCCTATATCATTATTGGGCAACT
>Hap_61 [organism=Amblygaster sirm] Cytochrome b, partial cds
AATGACGCCGTTGTAGACCTTCCCGCCCCATCCAACATCTCAGTTTGATGAAACTTCGGCTCACTTTTAGGCCTTTGTCTAGCTTGTCAGATCCTAACAGGACTGTTTCTTGCAATACATTACACGTCAGACATCGAAACCGCCTTCTCATCAGTAGCCCACATTTGCCGAGACGTAAATTACGGCTGACTCATCCGAAGCATACATGCAAACGGAGCATCATTCTTCTTCATCTGCATCTACGCACACATCGGCCGTGGACTCTACTATGGTTCATACCTCTACATAGAGACTTGAAACATTGGGGTAGTGCTTCTCCTGCTAGTAATGATGACAGCCTTTGTAGGCTACGTACTGCCCTGAGGACAAATGTCTTTCTGAGGTGCTACCGTCATTACTAACCTATTATCCGCTGTTCCCTACGTTGGTGACATGCTAGTCCAGTGAATCTGGGGGGGCTTCTCGGTTGACAACGCTACTCTCACCCGATTCTTTGCCTTCCACTTCCTCTTCCCCTTTGTTATCGCAGGGGCCACCATTCTCCACCTCCTTTTCCTCCACGAGACCGGCTCTAATAACCCTGCAGGCCTAAACTCAGATGCCGACAAAATTGCATTCCACCCTTACTTCTCATATAAGGATCTTCTGGGATTTGCAGCCATGCTTCTAGCTTTAACATCCTTAGCCCTTTTCTCCCCCAACCTATTAGGAGACCCAGACAATTTCACACCGGCAAATCCCCTAGTCACACCCCCTCACATTAAACCTGAGTGATACTTCCTGTTTGCCTACGCCATCCTGCGGTCAATCCCAAACAAGCTTGGAGGAGTAATAGCCCTTCTTTTCTCAATCCTCGTTCTTATAGTTGTGCCTATTCTACACACCTCTAAGCAACGAGGCCTAACATTCCGACCACTAACACAATTCCTGTTCTGACTCCTAGTAGCCGACGTCGTTGTGCTCACGTGAATCGGAGGAATGCCAGTTGAACATCCCTATATCATTATCGGGCAACT
>Hap_62 [organism=Amblygaster sirm] Cytochrome b, partial cds
AATGACGCCGTTGTAGACCTTCCCGCCCCATCCAACATCTCAGTTTGATGAAACTTCGGCTCACTTTTAGGCCTTTGTCTAGCTTGTCAGATCCTAACAGGACTGTTTCTTGCAATACATTACACGTCAGACATCGAAACCGCCTTCTCATCAGTAGCCCACATTTGCCGAGACGTAAATTACGGCTGACTCATCCGAAGCATACATGCAAACGGAGCATCATTCTTCTTCATCTGCATCTACGCACACATCGGCCGTGGACTCTACTATGGTTCATACCTCTACATAGAGACTTGAAACATTGGGGTAGTGCTTCTCCTGCTAGTAATGATGACAGCCTTTGTAGGCTACGTACTGCCCTGAGGACAAATGTCTTTCTGAGGTGCTACCGTCATTACTAACCTATTATCCGCTGTTCCCTACGTTGGTGACATGCTAGTCCAGTGAATCTGGGGGGGCTTCTCGGTTGACAACGCCACTCTCACCCGATTCTTTGCCTTCCACTTCCTCTTCCCCTTTGTTATCGCAGGGGCCACCATTCTCCACCTCCTTTTCCTCCACGAGACCGGCTCTAATAACCCTGCAGGCCTAAACTCAGATGCCGACAAAATTGCATTCCACCCTTACTTCTCATATAAGGATCTTCTGGGATTTGCAGCCATGCTTCTGGCTTTAACATCCTTAGCCCTTTTCTCCCCTAACCTATTAGGAGACCCAGACAATTTCACACCGGCAAATCCCCTAGTCACACCCCCTCACATTAAACCTGAGTGATACTTCCTGTTTGCCTACGCCATCCTGCGGTCAATCCCAAACAAGCTTGGAGGAGTAATAGCCCTTCTTTTCTCAATCCTCGTTCTTATAGTTGTGCCTATCCTACACACCTCTAAACAACGAGGCCTAACATTCCGACCACTAACACAATTCCTGTTCTGACTCCTAGTAGCCGACGTCGTTGTGCTCACGTGAATCGGAGGAATGCCAGTTGAACATCCCTATATCATTATCGGGCAACT
>Hap_63 [organism=Amblygaster sirm] Cytochrome b, partial cds
AATGACGCCGTTGTAGACCTTCCCGCCCCATCCAACATCTCAGTTTGATGAAACTTCGGCTCACTTTTAGGCCTTTGTCTAGCTTGTCAGATCCTAACAGGACTGTTTCTTGCAATACATTACACGTCAGACATCGAAACCGCCTTCTCATCAGTAGCCCACATTTGCCGAGACGTAAATTACGGCTGACTCATCCGAAGCATACATGCAAACGGAGCATCATTCTTCTTCATCTGCATCTACGCACACATCGGCCGTGGACTCTACTATGGTTCATACCTCTACATAGAGACTTGAAACATTGGGGTAGTGCTTCTCCTGCTAGTAATGATGACAGCCTTTGTAGGCTACGTACTGCCCTGAGGACAAATGTCTTTCTGAGGTGCTACCGTCATTACTAACCTATTATCCGCTGTTCCCTACGTTGGTGACATGCTAGTCCAGTGAATCTGGGGGGGCTTCTCGGTTGACAACGCTACTCTCACCCGATTCTTTGCCTTCCACTTCCTCTTCCCCTTTGTTATCGCAGGGGCCACCATTCTCCACCTCCTTTTCCTCCACGAGACCGGCTCTAATAACCCTGCAGGCCTAAACTCAGATGCCGACAAAATTGCATTCCACCCTTACTTCTCATATAAGGATCTTCTGGGATTTGCAGCGATGCTTCTGGCTTTAACATCCTTAGCCCTTTTCTCCCCTAACCTATTAGGAGACCCAGACAATTTCACACCGGCAAATCCCCTAGTCACACCCCCTCACATTAAACCTGAGTGATACTTCCTGTTTGCCTACGCCATCCTGCGGTCAATCCCAAACAAGCTTGGAGGAGTAATAGCCCTTCTTTTCTCAATCCTCGTTCTTATAGTTGTGCCTATTCTACACACCTCTAAACAACGAGGCCTAACATTCCGACCACTAACACAATTCCTGTTCTGACTCCTAGTAGCCGACGTCGTTGTGCTCACGTGAATCGGAGGAATGCCAGTTGAACATCCCTATATCATTATCGGGCAACT
>Hap_64 [organism=Amblygaster sirm] Cytochrome b, partial cds
AATGACGCCGTTGTAGACCTTCCCGCCCCATCCAACATCTCAGTTTGATGAAACTTCGGCTCACTTTTAGGCCTTTGTCTAGCTTGTCAGATCCTAACAGGACTGTTTCTTGCAATACATTACACGTCAGACATCGAAACCGCCTTCTCATCAGTAGCCCACATTTGCCGAGACGTAAATTACGGCTGACTCATCCGAAGCATACATGCAAACGGAGCATCATTCTTCTTCATCTGCATCTACGCACACATCGGCCGTGGACTCTACTATGGTTCATACCTCTACATAGAGACTTGAAACATTGGGGTGGTGCTTCTCCTGCTAGTAATGATGACAGCCTTTGTAGGCTACGTACTGCCCTGAGGACAAATGTCTTTCTGAGGTGCTACCGTCATTACTAACCTATTATCCGCTGTTCCCTACGTTGGTGACATGCTAGTCCAGTGAATCTGGGGGGGCTTCTCGGTTGACAACGCCACTCTCACCCGATTCTTTGCCTTCCACTTCCTCTTCCCCTTTGTTATCGCAGGGGCCACCATTCTCCACCTCCTTTTCCTCCACGAGACCGGCTCTAATAACCCTGCAGGCCTAAACTCAGATGCCGACAAAATTGCATTCCACCCTTACTTCTCATATAAGGATCTTCTGGGATTTGCAGCCATGCTTCTGGCTTTAACATCCCTAGCCCTTTTCTCCCCTAACCTATTAGGAGACCCAGACAATTTCACACCGGCAAATCCCCTAGTCACACCCCCTCACATTAAACCTGAGTGATACTTCCTGTTTGCCTACGCCATCCTGCGGTCAATCCCAAACAAGCTTGGAGGAGTAATAGCCCTTCTTTTCTCAATCCTCGTTCTTATAGTTGTGCCTATTCTACACACCCTTAAACAACGAGGCCTAACATTCCGACCACAAACACAATTCCTGGTCTGATCCCTATTAGCCGACGTCGTTGTGCTCACGTGAATCGGAGGAATGCCAGTTGAACATCCCTATATCATTATCGGGCAACT
>Hap_65 [organism=Amblygaster sirm] Cytochrome b, partial cds
AATGACGCCGTTGTAGACCTTCCCGCCCCATCCAACATCTCAGTTTGATGAAACTTCGGCTCACTTTTAGGCCTTTGTCTAGCTTGTCAGATCCTAACAGGACTGTTTCTTGCAATACATTACACGTCAGACATCGAAACCGCCTTCTCATCAGTAGCCCACATTTGCCGAGACGTAAATTACGGCTGACTCATCCGAAGCATACATGCAAACGGAGCATCATTCTTCTTCATCTGCATCTACGCACACATCGGCCGTGGACTCTACTATGGTTCATACCTCTACATAGAGACTTGAAACATTGGGGTAGTGCTTCTCCTGCTAGTAATGATGACAGCCTTTGTAGGCTACGTACTGCCCTGAGGACAAATGTCTTTCTGAGGTGCTACCGTCATTACTAACCTATTATCCGCTGTTCCCTACGTTGGTGACATGCTAGTCCAGTGAATCTGGGGGGGCTTCTCGGTTGACAACGCTACCCTCACCCGATTCTTTGCCTTCCACTTCCTCTTCCCCTTTGTTATCGCAGGGGCCACCATTCTCCACCTCCTTTTCCTCCACGAGACCGGCTCTAATAACCCTGCAGGCCTAAACTCAGATGCCGACAAAATTGCATTCCACCCTTACTTCTCATATAAGGATCTTCTGGGATTTGCAGCCATGCTTCTGGCTTTAACATCCTTAGCCCTTTTCTCCCCCAACCTATTAGGAGACCCAGACAATTTCACACCGGCAAATCCCCTAGTCACACCCCCTCACATTAAACCTGAGTGATACTTCCTGTTTGCCTACGCCATCCTGCGGTCAATCCCAAACAAGCTTGGAGGAGTAATAGCCCTTCTTTTCTCAATCCTCGTTCTTATAGTTGTGCCTATTCTACACACCTCTAAACAACGAGGCCTAACATTCCGACCACTAACACAATTCCTGTTCTGACTCCTAGTAGCCGAAGTCGTTGTGCTCACGTGAATCGGAGGAATGCCAGTTGAACATCCCTATATCATTATCGGGCAACT
>Hap_66 [organism=Amblygaster sirm] Cytochrome b, partial cds
AATGACGCCGTTGTAGACCTTCCCGCCCCATCCAACATCTCAGTTTGATGAAACTTCGGCTCACTTTTAGGCCTTTGTCTAGCTTGTCAGATCCTAACAGGACTGTTTCTTGCAATACATTACACGTCAGACATCGAAACCGCCTTCTCATCAGTAGCCCACATTTGCCGAGACGTAAATTACGGCTGACTCATCCGAAGCATACATGCAAACGGAGCATCATTCTTCTTCATCTGCATCTACGCACACATCGGCCGTGGACTCTACTATGGTTCATACCTCTACATAGAGACTTGAAACATTGGGGTAGTGCTTCTCCTGCTAGTAATGATGACAGCCTTTGTAGGCTACGTACTGCCCTGAGGACAAATGTCTTTCTGAGGTGCTACCGTCATTACTAACCTATTATCCGCTGTTCCCTACGTTGGTGACATGCTAGTCCAATGAATCTGGGGGGGCTTCTCGGTTGACAACGCTACTCTCACCCGATTCTTTGCCTTCCACTTCCTCTTCCCCTTTGTTATCGCAGGGGCCACCATTCTCCACCTCCTTTTCCTCCACGAGACCGGCTCTAATAACCCTGCAGGCCTAAACTCAGATGCCGACAAAATTGCATTCCACCCTTACTTCTCATATAAGGATCTTCTGGGATTTGCAGCCATGCTTCTAGCTTTAACATCCTTAGCCCTTTTCTCCCCCAACCTATTAGGAGACCCAGACAATTTCACACCGGCAAATCCCCTAGTCACACCCCCTCACATTAAACCTGAGTGATACTTCCTGTTTGCCTACGCCATCCTGCGGTCAATCCCAAACAAGCTTGGAGGAGTAATAGCCCTTCTTTTCTCAATCCTCGATCCTAAGGTTGTGCCTATTCGACACACCTCTAAACAACGAAGCCTAACATTTCCAACACTAACACAATTCCTGTTCTGACTCCTAGTAGCCGAAGTCGTTGTGCTCACGTGAATCGGAGGAATGCCAGTTGAACATCCCTATATCATTATCGGGCAACT
>Hap_67 [organism=Amblygaster sirm] Cytochrome b, partial cds
AATGACGCCGTTGTAGACCTTCCCGCCCCATCCAACATCTCAGTTTGATGAAACTTCGGCTCACTTTTAGGCCTTTGTCTAGCTTGTCAGATCCTAACAGGACTGTTTCTTGCAATACATTACACGTCAGACATCGAAACCGCCTTCTCATCAGTAGCCCACATTTGCCGAGACGTAAATTACGGCTGACTCATCCGAAGCATACATGCAAACGGAGCATCATTCTTCTTCATCTGCATCTACGCACACATCGGCCGTGGACTCTACTATGGTTCATACCTCTACATAGAGACTTGAAACATTGGGGTAGTGCTTCTCCTGCTAGTAATGATGACAGCCTTTGTAGGCTACGTACTGCCCTGAGGACAAATGTCTTTCTGAGGTGCTACCGTCATTACTAACCTATTATCCGCTGTTCCCTACGTTGGTGACATGCTAGTCCAGTGAATCTGGGGGGGCTTCTCGGTTGACAACGCTACTCTCACCCGATTCTTTGCCTTCCACTTCCTCTTCCCCTTTGTTATCGCAGGGGCCACCATTCTCCACCTCCTTTTCCTCCACGAGACCGGCTCTAATAACCCTGCAGGCCTAAACTCAGATGCCGACAAAATTGCATTCCACCCTTACTTCTCATATAAGGATCTTCTGGGATTTGCAGCCATGCTTCTGGCTTTAACATCCTTAGCCCTTTTCTCCCCCAACCTATTAGGAGACCCAGACAATTTCACACCGGCAAATCCCCTAGTCACACCCCCTCACATTAAACCTGAGTGATACTTCCTGTTTGCCTACGCCATCCTGCGGTCAATCCCAAACAAGCTTGGAGGAGTAATAGCCCTTCTTTTCTCAATCCTCATCCTTATAGTTGTGCCTATTCTACACACCTCTAAACAACGAGGCCTAACATTCCGACCACTAACACAATTCCGGTTCTGACTCCTAGTAGCCGAAGTCGTTGTGCTCACGTGAATCGGAGGAATGCCAGTTGAACATCCCTATATCATTATCGGGCAACT
>Hap_68 [organism=Amblygaster sirm] Cytochrome b, partial cds
AATGACGCCGTTGTAGACCTTCCCGCCCCATCCAACATCTCAGTTTGATGAAACTTCGGCTCACTTTTAGGCCTTTGTCTAGCTTGTCAGATCCTAACAGGACTGTTTCTTGCAATACATTACACGTCAGACATCGAAACCGCCTTCTCATCAGTAGCCCACATTTGCCGAGACGTAAATTACGGCTGACTCATCCGAAGCATACATGCAAACGGAGCATCATTCTTCTTCATCTGCATCTACGCACACATCGGCCGTGGACTCTACTATGGTTCATACCTCTACATAGAGACTTGAAACATTGGGGTAGTGCTTCTCCTGCTAGTAATGATGACAGCCTTTGTAGGCTACGTACTGCCCTGAGGACAAATGTCTTTCTGAGGTGCTACCGTCATTACTAACCTATTATCCGCTGTTCCCTACGTTGGTGACATGCTAGTCCAGTGAATCTGGGGGGGCTTCTCGGTTGACAACGCTACCCTCACCCGATTCTTTGCCTTCCACTTCCTCTTCCCCTTTGTTATCGCAGGGGCCACCATTCTCCACCTCCTTTTCCTCCACGAGACCGGCTCTAATAACCCTGCAGGCCTAAACTCAGATGCCGACAAAATTGCATTCCACCCTTACTTCTCATATAAGGATCTTCTGGGATTTGCAGCCATGCTTCTGGCTTTAACATCCTTAGCCCTTTTCTCCCCCAACCTATTAGGAGACCCAGACAATTTCACACCGGCAAATCCCCTAGTCACACCCCCTCACATTAAACCTGAGTGATACTTCCTGTTTGCCTACGCCATCCTGCGGTCAATCCCAAACAAGCTTGGAGGAGTAATAGCCCTTCTTTTCTCAATCCTCGTTCTTATAGTTGTGCCCATTCTACACACCTCTAAACAACGAGGCCTAACATTCCGACCACTAACACAATTCCGGTTCTGACTCCTAGTAGCCAACGTCGTTGTGCTCACGTGAATCGGAGGAATGCCAGTTGAACATCCCTATATCATTATCGGGCAACT
>Hap_69 [organism=Amblygaster sirm] Cytochrome b, partial cds
AATGACGCCGTTGTAGACCTTCCCGCCCCATCCAACATCTCAGTTTGATGAAACTTCGGCTCACTTTTAGGCCTTTGTCTAGCTTGTCAGATCCTAACAGGACTGTTTCTTGCAATACATTACACGTCAGACATCGAAACCGCCTTCTCATCAGTAGCCCACATTTGCCGAGACGTAAATTACGGCTGACTCATCCGAAGCATACATGCAAACGGAGCATCATTCTTCTTCATCTGCATCTACGCACACATCGGCCGTGGACTCTACTATGGTTCATACCTCTACATAGAGACTTGAAACATTGGGGTAGTGCTTCTCCTGCTAGTAATGATGACAGCCTTTGTAGGCTACGTACTGCCCTGAGGACAAATGTCTTTCTGAGGTGCTACCGTCATTACTAACCTATTATCCGCTGTTCCCTACGTTGGTGACATGCTAGTCCAGTGAATCTGGGGGGGCTTCTCGGTTGACAACGCTACTCTCACCCGATTCTTTGCCTTCCACTTCCTCTTCCCCTTTGTTATCGCAGGGGCCACCATTCTCCACCTCCTTTTCCTCCACGAGACCGGCTCTAATAACCCTGCAGGCCTAAACTCAGATGCCGACAAAATTGCATTCCACCCTTACTTCTCATATAAGGATCTTCTGGGATTTGCAGCCATGCTTCTGGCTTTAACATCCTTAGCCCTTTTCTCCCCCAACCTATTAGGAGACCCAGACAATTTCACACCGGCAAATCCCCTAGTCACACCCCCTCACATTAAACCTGAGTGATACTTCCTGTTTGCCTACGCCATCCTGCGGTCAATCCCAAACAAGCTTGGAGGAGTAATAGCCCTTCTTTTCTCAATCCTCGTTCTTATAGTTGTGCCTATTCTACACACCTCTAAACAACGAGGCCTAACATTCCGACCACTAACACAATTCCGGTTCTGACTCCTAGTAGCCAACGTCGTTGTGCTCACGTGAATCGGAGGAATGCCAGTTGAACATCCCTATATCATTATCGGGCAACT
>Hap_70 [organism=Amblygaster sirm] Cytochrome b, partial cds
AATGACGCCGTTGTAGACCTTCCCGCCCCATCCAACATCTCAGTTTGATGAAACTTCGGCTCACTTTTAGGCCTTTGTCTAGCTTGTCAGATCCTAACAGGACTGTTTCTTGCAATACATTACACGTCAGACATCGAAACCGCCTTCTCATCAGTAGCCCACATTTGCCGAGACGTAAATTACGGCTGACTCATCCGAAGCATACATGCAAACGGAGCATCATTCTTCTTCATCTGCATCTACGCACACATCGGCCGTGGACTCTACTATGGTTCATACCTCTACATAGAGACTTGAAACATTGGGGTAGTGCTTCTCCTGCTAGTAATGATGACAGCCTTTGTAGGCTACGTACTGCCCTGAGGACAAATGTCTTTCTGAGGTGCTACCGTCATTACTAACCTATTATCCGCTGTTCCCTACGTTGGTGACATGCTAGTCCAGTGAATCTGGGGGGGCTTCTCGGTTGACAACGCCACTCTCACCCGATTCTTTGCCTTCCACTTCCTCTTCCCCTTTGTTATCGCAGGGGCCACCATTCTCCACCTCCTTTTCCTCCACGAGACCGGCTCTAATAACCCTGCAGGCCTAAACTCAGATGCCGACAAAATTGCATTCCACCCTTACTTCTCATATAAGGATCTTCTGGGATTTGCAGCCATGCTTCTGGCTTTAACATCCTTAGCCCTTTTCTCCCCTAACCTATTAGGAGACCCAGACAATTTCACACCGGCAAATCCCCTAGTCACACCCCCTCACATTAAACCTGAGTGATACTTCCTGTTTGCCTACGCCATCCTGCGGTCAATCCCAAACAAGCTTGGAGGAGTAATAGCCCTTCTTTTCTCAATCCTCGTTCTTATAGTTGTGCCTATTCTGCACACCTCTAAACAACGAGGCCTAACATTCCGACCACTAACACAATTCCTGTTCTGACTCCTAGTAGCCGACGTCGTTGTGCTCACGTGAATCGGAGGAATGCCAGTTGAACATCCCTATATCATTATCGGGCAACT
>Hap_71 [organism=Amblygaster sirm] Cytochrome b, partial cds
AATGACGCCGTTGTAGACCTTCCCGCCCCATCCAACATCTCAGTTTGATGAAACTTCGGCTCACTTTTAGGCCTTTGTCTAGCTTGTCAGATCCTAACAGGACTGTTTCTTGCAATACATTACACGTCAGACATCGAAACCGCCTTCTCATCAGTAGCCCACATTTGCCGAGACGTAAATTACGGCTGACTCATCCGAAGCATACATGCAAACGGAGCATCATTCTTCTTCATCTGCATCTACGCACACATCGGCCGTGGACTCTACTATGGTTCATACCTCTACATAGAGACTTGAAACATTGGGGTAGTGCTTCTCCTGCTAGTAATGATGACAGCCTTTGTAGGCTACGTACTGCCCTGAGGGCAAATGTCTTTCTGAGGTGCTACCGTCATTACTAACCTGTTATCCGCTGTTCCCTACGTTGGTGACATGCTAGTCCAGTGAATCTGGGGGGGCTTCTCGGTTGACAACGCTACCCTCACCCGATTCTTTGCCTTCCACTTCCTCTTCCCCTTTGTTATCGCAGGGGCCACCATTCTCCACCTCCTTTTCCTCCACGAGACCGGCTCTAATAACCCTGCAGGCCTAAACTCAGATGCCGACAAAATTGCATTCCACCCTTACTTCTCATATAAGGATCTTCTGGGATTTGCAGCCATGCTTCTGGCTTTAACATCCTTAGCCCTTTTCTCCCCCAACCTATTAGGAGACCCAGACAATTTCACACCGGCCAATCCCCTAGTCACACCCCCTCACATTAAACCTGAGTGATACTTCCTGTTTGCCTACGCCATCCTGCGGTCAATCCCAAACAAGCTTGGAGGAGTAATAGCCCTTCTTTTCTCAATCCTCGTTCTTATAGTTGTGCCTATTCTACACACCTCTAAACAACGAGGCCTAACATTCCGACCACTAACACAATTCCGGTTCTGACTCCTAGTAGCCAACGTCGTTGTGCTCACGTGAATCGGAGGAATGCCAGTTGAACATCCCTATATCATTATCGGGCAACT
>Hap_72 [organism=Amblygaster sirm] Cytochrome b, partial cds
AATGACGCCGTTGTAGACCTTCCCGCCCCATCCAACATCTCAGTTTGATGAAACTTCGGCTCACTTTTAGGCCTTTGTCTAGCTTGTCAGATCCTAACAGGACTGTTTCTTGCAATACATTACACGTCAGACATCGAAACCGCCTTCTCATCAGTAGCCCACATTTGCCGAGACGTAAATTACGGCTGACTCATCCGAAGCATACATGCAAACGGAGCATCATTCTTCTTCATCTGCATCTACGCACACATCGGCCGTGGACTCTACTATGGTTCATACCTCTACATAGAGACTTGAAACATTGGGGTAGTGCTTCTCCTGCTAGTAATGATGACAGCCTTTGTAGGCTACGTACTGCCCTGAGGACAAATGTCTTTCTGAGGTGCTACCGTCATTACTAACCTATTATCCGCTGTTCCCTACGTTGGTGACATGCTAGTCCAGTGAATCTGGGGGGGCTTCTCGGTTGACAACGCCACTCTCACCCGATTCTTCGCCTTCCACTTCCTCTTCCCCTTTGTTATCGCAGGGGCCACCATTCTCCACCTCCTTTTCCTCCACGAGACCGGCTCTAATAACCCTGCAGGCCTAAACTCAGATGCCGACAAAATTGCATTCCACCCTTACTTCTCATATAAGGATCTTCTGGGATTTGCAGCCATGCTTCTGGCTTTAACATCCTTAGCCCTTTTCTCCCCTAACCTATTAGGAGACCCAGACAATTTCACACCGGCAAATCCCCTAGTCACACCCCCTCACATTAAACCTGAGTGATACTTCCTGTTTGCCTACGCCATCCTGCGGTCAATCCCAAACAAGCTTGGAGGAGTAATAGCCCTTCTTTTCTCAATCCTCGTTCTTATAGTTGTGCCTATTCTACACACCTCTAAACAACGAGGCCTAACATTCCGACCACTAACACAATTCCTGTTCTGACTCCTAGTAGCCAACGTCGTTGTGCTCACGTGAATCGGAGGAATGCCAGTTGAACATCCCTATATCATTATCGGGCAACT
>Hap_73 [organism=Amblygaster sirm] Cytochrome b, partial cds
AATGACGCCGTTGTAGACCTTCCCGCCCCATCCAACATCTCAGTTTGATGAAACTTCGGCTCACTTTTAGGCCTTTGTCTAGCTTGTCAGATCCTAACAGGACTGTTTCTTGCAATACATTACACGTCAGACATCGAAACCGCCTTCTCATCAGTAGCCCACATTTGCCGAGACGTAAATTACGGCTGACTCATCCGAAGCATACATGCAAACGGAGCATCATTCTTCTTCATCTGCATCTACGCACACATCGGCCGTGGACTCTACTATGGTTCATACCTCTACATAGAGACTTGAAACATTGGGGTAGTGCTTCTCCTGCTAGTAATGATGACAGCCTTTGTAGGCTACGTACTGCCCTGAGGACAAATGTCTTTCTGAGGTGCTACCGTCATTACTAACCTATTATCCGCTGTTCCCTACGTTGGTGACATGCTAGTCCAGTGAATCTGGGGGGGCTTCTCGGTTGACAACGCCACTCTCACCCGATTCTTTGCCTTCCACTTCCTCTTCCCCTTTGTTATCGCAGGGGCCACCATTCTCCACCTCCTTTTCCTCCACGAGACCGGCTCTAATAACCCTGCAGGCCTAAACTCAGATGCCGACAAAATTGCATTCCACCCTTACTTCTCATATAAGGATCTTCTGGGATTTGCAGCCATGCTTCTGGCTTTAACATCCTTAACCCTTTTCTCCCCTAACCTATTAGGAGACCCAGACAATTTCACACCGGCAAATCCCCTAGTCACACCCCCTCACATTAAACCTGAGTGATACTTCCTGTTTGCCTACGCCATCCTGCGGTCAATCCCAAACAAGCTTGGAGGAGTAATAGCCCTTCTTTTCTCAATCCTCGTTCTTATAGTTGTGCCTATTCTACACACCTCTAAACAACGAGGCCTAACATTCCAACCACTAACACAATTCCTGTTCTGACTCCTAGTAGCCAACGTCGTTGTGCTCACGTGAATCGGAGGAATGCCAGTTGAACATCCCTATATCATTATCGGGCAACT
>Hap_74 [organism=Amblygaster sirm] Cytochrome b, partial cds
AATGACGCCGTTGTAGACCTTCCCGCCCCATCCAACATCTCAGTTTGATGAAACTTCGGCTCACTTTTAGGCCTTTGTCTAGCTTGTCAGATCCTAACAGGACTGTTTCTTGCAATACATTACACGTCAGACATCGAAACCGCCTTCTCATCAGTAGCCCACATTTGCCGAGACGTAAATTACGGCTGACTCATCCGAAGCATACATGCAAACGGAGCATCATTCTTCTTCATCTGCATCTACGCACACATCGGCCGTGGACTCTACTATGGTTCATACCTCTACATAGAGACTTGAAACATTGGGGTAGTGCTTCTCCTGCTAGTAATGATGACAGCCTTTGTAGGCTACGTACTGCCCTGAGGACAAATGTCTTTCTGAGGTGCTACCGTCATTACTAACCTATTATCCGCTGTTCCCTACGTTGGTGACATGCTAGTCCAGTGAATCTGGGGGGGCTTCTCGGTTGACAACGCCACTCTCACCCGATTCTTTGCCTTCCACTTCCTCTTCCCCTTTGTTATCGCAGGGGCCACCATTCTCCACCTCCTTTTCCTCCACGAGACCGGCTCTAATAACCCTGCAGGCCTAAACTCAGATGCCGACAAAATTGCATTCCACCCTTACTTCTCATATAAGGATCTTCTGGGATTTGCAGCCATGCTTCTGGCTTTAACATCCTTAGCCCTTTTCTCCCCCAACCTATTAGGAGACCCAGACAATTTCACACCGGCAAATCCCCTAGTCACACCCCCTCACATTAAACCTGAGTGATACTTCCTGTTTGCCTACGCCATCCTGCGGTCGATCCCAAACAAGCTTGGAGGAGTAATAGCCCTTCTTTTCTCAATCCTCGTTCTTATAGTTGTGCCTATTCTACACACCTCTAAACAACGAGGCCTAACATTCCGACCACTAACACAATTCCGGTTCTGACTCCTAGTAGCCAACGTCGTTGTGCTCACGTGAATCCGAGGAATGCCAGTTGAACATCCCTATATCATTATCGGGCAACT
>Hap_75 [organism=Amblygaster sirm] Cytochrome b, partial cds
AATGACGCCGTTGTAGACCTTCCCGCCCCATCCAACATCTCAGTTTGATGAAACTTCGGCTCACTTTTAGGCCTTTGTCTAGCTTGTCAGATCCTAACAGGACTGTTTCTTGCAATACATTACACGTCAGACATCGAAACCGCCTTCTCATCAGTAGCCCACATTTGCCGAGACGTAAATTACGGCTGACTCATCCGAAGCATACATGCAAACGGAGCATCATTCTTCTTCATCTGCATCTACGCACACATCGGCCGTGGACTCTACTATGGTTCATACCTCTACATAGAGACTTGAAACATTGGGGTAGTGCTTCTCCTGCTAGTAATGATGACAGCCTTTGTAGGCTACGTACTGCCCTGAGGACAAATGTCTTTCTGAGGTGCTACCGTCATTACTAACCTATTATCCGCTGTTCCCTACGTTGGTGACATGCTAGTCCAGTGAATCTGGGGGGGCTTCTCGGTTGACAACGCCACTCTCACCCGATTCTTTGCCTTCCACTTCCTCTTCCCCTTTGTTATCGCAGGGGCCACCATTCTCCACCTCCTTTTCCTCCACGAGACCGGCTCTAATAACCCTGCAGGCCTAAACTCAGATGCCGACAAAATTGCATTCCACCCTTATTTCTCATATAAGGATCTTCTGGGGTTTGCAGCCATGCTTCTGGCTTTAACATCCTTAGCCCTTTTCTCCCCCAACCTATTAGGAGACCCAGACAATTTCACACCGGCAAATCCCCTAGTCACACCCCCTCACATTAAACCTGAGTGATACTTCCTGTTTGCCTACGCCATCCTGCGGTCAATCCCAAACAAGCTTGGAGGAGTAATAGCCCTTCTTTTCTCAATCCTCGTTCTTATAGTTGTGCCTATTCTACACACCTCTAAACAACGAGGCCTAACATTCCGACCACTAACACAATTCCGGTTCTGACTCCCAGTAGCCAACGTCGTTGTGCTCACGTGAATCGGAGGAATGCCAGTTGAACATCCCTATTTAATTATCGGGCAACT
>Hap_76 [organism=Amblygaster sirm] Cytochrome b, partial cds
AATGACGCCGTTGTAGACCTTCCCGCCCCATCCAACATCTCAGTTTGATGAAACTTCGGCTCACTTTTAGGCCTTTGTCTAGCTTGTCAGATCCTAACAGGACTGTTTCTTGCAATACATTACACGTCAGACATCGAAACCGCCTTCTCATCAGTAGCCCACATTTGCCGAGACGTAAATTACGGCTGACTCATCCGAAGCATACATGCAAACGGAGCATCATTCTTCTTCATCTGCATCTACGCACACATCGGCCGTGGACTCTACTATGGTTCATACCTCTACATAGAGACTTGAAACATTGGGGTAGTGCTTCTCCTGCTAGTAATGATGACAGCCTTTGTAGGCTACGTACTGCCCTGAGGACAAATGTCTTTCTGAGGTGCTACCGTCATTACTAACCTATTATCCGCTGTTCCCTACGTTGGTGACATGCTAGTCCAGTGAATCTGGGGGGGCTTCTCGGTTGACAACGCCACTCTCACCCGATTCTTTGCCTTCCACTTCCTCTTCCCCTTTGTTATCGCAGGGGCCACCATTCTCCACCTCCTTTTCCTCCACGAGACCGGCTCTAATAACCCTGCAGGCCTAAACTCAGATGCCGACAAAATTGCATTCCACCCTTACTTCTCATATAAGGATCTTCTGGGATTTGCAGCCATGCTTCTGGCTTTAACATCCTTAACCCTTTTCTCCCCTAACCTATTAGGAGACCCAGACAATTTCACACCGGCAAATCCCCTAGTCACACCCCCTCACATTAAACCTGAGTGATACTTCCTGTTTGCCTACGCCATCCTGCGGTCAATCCCAAACAAGCTTGGAGGAGTAATAGCCCTTCTTTTCTCAATCCTCGTTCTTATAGTTGTGCCTATTCTACACACCTCTAAACAACGAGGCCTAACATTCCGACCACTAACACAATTCCTGTTCTGACTCCTAGTAGCCAACGTCGTTGTGCTCACGTGAATCGGAGGAATGCCAGTTGAACATCCCTATATCATTATCGGGCAACT
>Hap_77 [organism=Amblygaster sirm] Cytochrome b, partial cds
AATGACGCCGTTGTAGACCTTCCCGCCCCATCCAACATCTCAGTTTGATGAAACTTCGGCTCACTTTTAGGCCTTTGTCTAGCTTGTCAGATCCTAACAGGACTGTTTCTTGCAATACATTACACGTCAGACATCGAAACCGCCTTCTCATCAGTAGCCCATATTTGCCGAGACGTAAATTACGGCTGACTCATCCGAAGCATACATGCAAACGGAGCATCATTCTTCTTCATCTGCATCTACGCACACATCGGCCGTGGACTCTACTATGGTTCATACCTCTACATAGAGACTTGAAACATTGGGGTAGTGCTTCTCCTGCTAGTAATGATGACAGCCTTTGTAGGCTACGTACTGCCCTGAGGACAAATGTCTTTCTGAGGTGCTACCGTCATTACTAACCTATTATCCGCTGTTCCCTACGTTGGTGACATGCTAGTCCAGTGAATCTGGGGGGGCTTCTCGGTTGACAACGCCACTCTCACCCGATTCTTTGCCTTCCACTTCCTCTTCCCCTTTGTTATCGCAGGGGCCACCATTCTCCACCTCCTTTTCCTCCACGAGACCGGCTCTAATAACCCTGCAGGCCTAAACTCAGATGCCGACAAAATTGCATTCCACCCTTACTTCTCATATAAGGATCTTCTGGGATTTGCAGCCATGCTTCTGGCTTTAACATCCTTAGCCCTTTTCTCCCCTAACCTATTAGGAGACCCAGACAATTTCACACCGGCAAATCCCCTAGTCACACCCCCTCACATTAAACCTGAGTGATACTTCCTGTTTGCCTACGCCATCCTGCGGTCAATCCCAAACAAGCTTGGAGGAGTAATAGCCCTTCTTTTCTCAATCCTCGTTCTTATAGTTGTGCCTATTCTACACACCTCTAAACAACGAGGCCTAACATTCCGACCACTAACACAATTCCTGTTCTGACTCCTAGTAGCCGACGTCGTTGTGCTCACGTGAATCGGAGGAATGCCAGTTGAACATCCCTATATCATTATCGGGCAACT
>Hap_78 [organism=Amblygaster sirm] Cytochrome b, partial cds
AATGACGCCGTTGTAGACCTTCCCGCCCCATCCAATATCTCAGTTTGATGAAACTTCGGCTCACTTTTAGGCCTTTGTCTAGCTTGTCAGATCCTAACAGGACTGTTTCTTGCAATACATTACACGTCAGACATCGAAACCGCCTTCTCATCAGTAGCCCACATTTGCCGAGACGTAAATTACGGCTGACTCATCCGAAGCATACATGCAAACGGAGCATCATTCTTCTTCATCTGCATCTACGCACACATCGGCCGTGGACTCTACTATGGTTCATACCTCTACATAGAGACTTGAAACATTGGGGTAGTGCTTCTCCTGCTAGTAATGATGACAGCCTTTGTAGGCTACGTACTGCCCTGAGGACAAATGTCTTTCTGAGGTGCTACCGTCATTACTAACCTATTATCCGCTGTTCCCTACGTTGGTGACATGCTAGTCCAGTGAATCTGGGGGGGCTTCTCGGTTGACAACGCCACTCTCACCCGATTCTTTGCCTTCCACTTCCTCTTCCCCTTTGTTATCGCAGGGGCCACCATTCTCCACCTCCTTTTCCTCCACGAGACCGGCTCTAATAACCCTGCAGGCCTAAACTCAGATGCCGACAAAATTGCATTCCACCCTTACTTCTCATATAAGGATCTTCTGGGATTTGCAGCCATGCTTCTGGCTTTAACATCCTTAGCCCTTTTCTCCCCTAACCTATTAGGAGACCCAGACAATTTCACACCGGCAAATCCCCTAGTCACACCCCCTCACATTAAACCTGAGTGATACTTCCTGTTTGCCTACGCCATCCTGCGGTCAATCCCAAACAAGCTTGGAGGAGTAATAGCCCTTCTTTTCTCAATCCTCGTTCTTATAGTTGTGCCTATTCTACACACCTCTAAACAACGAGGCCTAACATTCCGACCACTAACACAATTCCGGTTCTGACTCCTAGTAGCCAACGTCTTTTTGCTCACGTGAATCGGAGGAATGCCAGTTGAACATCCCTATATCATTATCGGGCAACT
>Hap_79 [organism=Amblygaster sirm] Cytochrome b, partial cds
AATGACGCCGTTGTAGACCTTCCCGCCCCATCCAACATCTCAGTTTGATGAAACTTCGGCTCACTTTTAGGCCTTTGTCTAGCTTGTCAGATCCTAACAGGACTGTTTCTTGCAATACATTACACGTCAGACATCGAAACCGCCTTCTCATCAGTAGCCCACATTTGCCGAGACGTAAATTACGGCTGACTCATCCGAAGCATACATGCAAACGGAGCATCATTCTTCTTCATCTGCATCTACGCACACATCGGCCGTGGACTCTACTATGGTTCATACCTCTACATAGAGACTTGAAACATTGGGGTAGTGCTCCTCCTGCTAGTAATGATGACAGCCTTTGTAGGCTACGTACTGCCCTGAGGACAAATGTCTTTCTGAGGTGCTACCGTCATTACTAACCTATTATCCGCTGTTCCCTACGTTGGTGACATGCTAGTCCAGTGAATCTGGGGGGGCTTCTCGGTTGACAACGCCACTCTCACCCGATTCTTTGCCTTCCACTTCCTCTTCCCCTTTGTTATCGCAGGGGCCACCATTCTCCACCTCCTTTTCCTCCACGAGACCGGCTCTAATAACCCTGCAGGCCTGAACTCAGATGCCGACAAAATTGCATTCCATCCTTACTTCTCATATAAGGATCTTCTGGGATTTGCAGCCATGCTTCTGGCTTTAACATCCTTAGCCCTTTTCTCCCCTAACCTATTAGGAGACCCAGACAATTTCACACCGGCAAATCCCCTAGTCACACCCCCTCACATTAAACCTGAGTGATACTTCCTGTTTGCCTACGCCATCCTGCGGTCAATCCCAAACAAGCTTGGAGGAGTAATAGCCCTTCTTTTCTCAATCCTCGTTCTTATAGTTGTGCCTATTCTACACACCTCTAAACAACGAGGCCTAACATTCCGACCACTAACACAATTCCTGTTCTGACTCCTAGTAGCCAACGTCGTTGTGCTCACGTGAATCGGAGGAATGCCAGTTGAACATCCCTATATCATTATCGGGCAACT
>Hap_80 [organism=Amblygaster sirm] Cytochrome b, partial cds
AATGACGCCGTTGTAGACCTTCCCGCCCCATCCAACATCTCAGTTTGATGAAACTTCGGCTCACTTTTAGGCCTTTGTCTAGCTTGTCAGATCCTAACAGGACTGTTTCTTGCAATACATTACACGTCAGACATCGAAACCGCCTTCTCATCAGTAGCCCACATTTGCCGAGACGTAAATTACGGCTGACTCATCCGAAGCATACATGCAAACGGAGCATCATTCTTCTTCATCTGCATCTACGCACACATCGGCCGTGGACTCTACTATGGTTCATACCTCTACATAGAGACTTGAAACATTGGGGTAGTGCTTCTCCTGCTAGTAATGATGACAGCCTTTGTAGGCTACGTACTGCCCTGAGGACAAATGTCTTTCTGAGGTGCTACCGTCATTACTAACCTATTATCCGCTGTTCCCTACGTTGGTGACATGCTAGTCCAGTGAATCTGGGGGGGCTTCTCGGTTGACAACGCTACTCTCACCCGATTCTTTGCCTTCCACTTCCTCTTCCCCTTTGTTATCGCAGGGGCCACCATTCTCCACCTCCTTTTCCTCCACGAGACCGGCTCTAATAACCCTGCAGGCCTAAACTCAGATGCCGACAAAATTGCATTCCACCCTTACTTCTCATATAAGGATCTTCTGGGATTTGCAGCCATGCTTCTGGCTTTAACATCCTTAACCCTTTTCTCCCCCAACCTATTAGGAGACCCAGACAATTTCACACCGGCAAATCCCCTAGTCACACCTCCTCACATTAAACCTGAGTGATACTTCCTGTTTGCCTACGCCATCCTGCGGTCAATCCCAAACAAGCTTGGAGGAGTAATAGCCCTTCTTTTCTCAATCCTCGATCCTATAGTTGTGCCTATTCTACACACCTCTAAACAACGAGGCCTGACATTCCGACCACTAACACAATTCCGGTTCTGACTCCTAGTAGCCAACGTCGTTGTGCTCACGTGAATCCGAGGAATGCCAGTTGAACATCCCTATATCATTATCGGGCAACT
>Hap_81 [organism=Amblygaster sirm] Cytochrome b, partial cds
AATGACGCCGTTGTAGACCTTCCCGCCCCATCCAACATCTCAGTTTGATGAAACTTCGGCTCACTTTTAGGCCTTTGTCTAGCTTGTCAGATCCTAACAGGACTGTTTCTTGCAATACATTACACGTCAGACATCGAAACCGCCTTCTCATCAGTAGCCCACATTTGCCGAGACGTAAATTACGGCTGACTCATCCGAAGCATACATGCAAACGGAGCATCATTCTTCTTCATCTGCATCTACGCACACATCGGCCGTGGACTCTACTATGGTTCATACCTCTACATAGAGACTTGAAACATTGGGGTAGTGCTTCTCCTGCTAGTAATGATGACAGCCTTTGTAGGCTACGTACTGCCCTGAGGACAAATGTCTTTCTGAGGTGCTACCGTCATTACTAACCTATTATCCGCTGTTCCCTACGTTGGTGACATGCTAGTCCAGTGAATCTGGGGGGGCTTCTCGGTTGACAACGCCACTCTCACCCGATTCTTTGCCTTCCACTTCCTCTTCCCCTTTGTTATCGCAGGGGCCACCATTCTCCACCTCCTTTTCCTCCACGAGACCGGCTCTAATAACCCTGCAGGCCTAAACTCAGATGCCGACAAAATTGCATTCCACCCTTACTTCTCATATAAGGATCTTCTGGGATTTGCAGCCATGCTTCTGGCTTTAACATCCTTAGCCCTTTTCTCCCCTAACCTATTAGGAGACCCAGACAATTTCACACCGGCAAATCCCCTAGTCACACCCCCTCACATTAAACCTGAGTGATACTTCCTGTTTGCCTACGCCATCCTGCGGTCAATCCCGAACAAGCTTGGAGGAGTAATAGCCCTTCTTTTCTCAATCCTCGTTCTTATAGTTGTGCCTATTCTACACACCTCTAAACAACGAGGCCTAACATTCCGACCACTAACACAATTCCGGTTCTGACTCCTAGTAGCCAACGTCGTTGTGCTCACGTGAATCGGAGGAATGCCAGTTGAACATCCCTATATCATTATCGGGCAACT
>Hap_82 [organism=Amblygaster sirm] Cytochrome b, partial cds
AATGACGCCGTTGTAGACCTTCCCGCCCCATCCAACATCTCAGTTTGATGAAACTTCGGCTCACTTTTAGGCCTTTGTCTAGCTTGTCAGATCCTAACAGGACTGTTTCTTGCAATACATTACACGTCAGACATCGAAACCGCCTTCTCATCAGTAGCCCACATTTGCCGAGACGTAAATTACGGCTGACTCATCCGAAGCATACATGCAAACGGAGCATCATTCTTCTTCATCTGCATCTACGCACACATCGGCCGTGGACTCTACTATGGTTCATACCTCTACATAGAGACTTGAAACATTGGGGTAGTGCTTCTCCTGCTAGTAATGATGACAGCCTTTGTAGGCTACGTACTGCCCTGAGGACAAATGTCTTTCTGAGGTGCTACCGTCATTACTAACCTATTATCCGCTGTTCCCTACGTTGGTGACATGCTAGTCCAGTGAATCTGGGGGGGCTTCTCGGTTGACAACGCTACTCTCACCCGATTCTTTGCCTTCCACTTCCTCTTCCCCTTTGTTATCGCAGGGGCCACCATTCTCCACCTCCTTTTCCTCCACGAGACCGGCTCTAATAACCCTGCAGGCCTAAACTCAGATGCCGACAAAATTGCATTCCACCCTTACTTCTCATATAAGGACCTTCTGGGATTTGCAGCCATGCTTCTGGCTTTAACATCCTTAGCCCTTTTCTCCCCCAACCTATTAGGAGACCCAGACAATTTCACACCGGCCAATCCCCTAGTCACACCCCCTCACATTAAACCTGAGTGATACTTCCTGTTTGCCTACGCCATCCTGCGGTCAATCCCAAACAAACTTGGAGGAGTAATAGCCCTTCTTTTCTCAATCCTCGTTCTTATAGTTGTGCCTATTCTACACACCTCTAAACAACGAGGCCTAACATTCCGACCACTAACACAATTCCTGTTCTGACTCCTAGTAGCCAACGTCGTTGTGCTCACGTGAATCGGAGGAATGCCAGTTGAACATCCCTATATCATTATCGGGCAACT
>Hap_83 [organism=Amblygaster sirm] Cytochrome b, partial cds
AATGACGCCGTTGTAGACCTTCCCGCCCCATCCAACATCTCAGTTTGATGAAACTTCGGCTCACTTTTAGGCCTTTGTCTAGCTTGTCAGATCCTAACAGGACTGTTTCTTGCAATACATTACACGTCAGACATCGAAACCGCCTTCTCATCAGTAGCCCACATTTGCCGAGACGTAAATTACGGCTGACTCATCCGAAGCATACATGCAAACGGAGCATCATTCTTCTTCATCTGCATCTACGCACACATCGGCCGTGGACTCTACTATGGTTCATACCTCTACATAGAGACTTGAAACATTGGGGTAGTGCTTCTCCTGCTAGTAATGATGACAGCCTTTGTAGGCTACGTACTGCCCTGAGGACAAATGTCTTTCTGAGGTGCTACCGTCATTACTAACCTATTATCCGCTGTTCCCTACGTTGGTGACATGCTAGTCCAGTGAATCTGGGGGGGCTTCTCGGTTGACAACGCCACTCTCACCCGATTCTTTGCCTTCCACTTCCTCTTCCCCTTTGTTATCGCAGGGGCCACCATTCTCCACCTCCTTTTCCTCCACGAGACCGGCTCTAATAACCCTGCAGGCCTAAACTCAGATGCCGACAAAATTGCATTCCACCCTTACTTCTCATATAAGGATCTTCTGGGATTTGCAGCCATGCTTCTGGCTTTAACATCCTTAACCCTTTTCTCCCCTAACCTATTAGGAGACCCAGACAATTTCACACCGGCAAATCCCCTAGTCACACCCCCTCACATTAAACCTGAGTGATACTTCCTGTTTGCCTACGCCATCCTGCGGTCAATCCCAAACAAGCTTGGAGGAGTAATAGCCCTTCTTTTCTCAATCCTCAATCTTATAGTTGTGCCTATTCTACACACCTCTAAACAACGAGGCCTAACATTCCGACCACTAACACAATTCCGGTTCTGACTCCTAGTAGCCAACGTCGTTGTGCTCACGTGAATCGGAGGAATGCCAGTTGAACATCCCTATATCATTATTGGGCAACT
>Hap_84 [organism=Amblygaster sirm] Cytochrome b, partial cds
AATGACGCCGTTGTAGACCTTCCCGCCCCATCCAACATCTCAGTTTGATGAAACTTCGGCTCACTTTTAGGCCTTTGTCTAGCTTGTCAGATCCTAACAGGACTGTTTCTTGCAATACATTACACGTCAGACATCGAAACCGCCTTCTCATCAGTAGCCCACATTTGCCGAGACGTAAATTACGGCTGACTCATCCGAAGCATACATGCAAACGGAGCATCATTCTTCTTCATCTGCATCTACGCACACATCGGCCGTGGACTCTACTATGGTTCATACCTCTACATAGAGACTTGAAACATTGGGGTAGTGCTTCTCCTGCTAGTAATGATGACAGCCTTTGTAGGCTACGTACTGCCCTGAGGACAAATGTCTTTCTGAGGTGCTACCGTCATTACTAACCTATTATCCGCTGTTCCCTACGTTGGTGACATGCTAGTCCAGTGAATCTGGGGGGGCTTCTCGGTTGACAACGCCACTCTCACCCGATTCTTTGCCTTCCACTTCCTCTTCCCCTTTGTTATCGCAGGGGCCACCATTCTCCACCTCCTTTTCCTCCACGAGACCGGCTCTAATAACCCTGCAGGCCTAAACTCAGATGCCGACAAAATTGCATTCCACCCTTACTTCTCATATAAGGATCTTCTGGGATTTGCAGCCATGCTTCTGGCTTTAACATCCTTAGCCCTTTTCTCCCCTAACCTATTAGGAGACCCAGACAATTTCACACCGGCAAATCCCCTAGTCACACCCCCTCACATTAAACCTGAGTGATACTTCCTGTTTGCCTACGCCATCCTGCGGTCAATCCCAAACAAGCTTGGAGGAGTAATAGCCCTTCTTTTCTCAATCCTCGTTCTTATAGTTGTGCCTATTCTACACACCTCTAAACAACGAGGCCTAACATTCCGACCACTAACACAATTCCTGTTCTGACTCCTAGTAGCCAACGTCGTTGTGCTCACGTGAATCGGAGGAATGCCAGTTGAACATCCCTATATCATTATCGGGCAACT
>Hap_85 [organism=Amblygaster sirm] Cytochrome b, partial cds
AATGACGCCGTTGTAGACCTTCCCGCCCCATCCAACATCTCAGTTTGATGAAACTTCGGCTCACTTTTAGGCCTTTGTCTAGCTTGTCAGATCCTAACAGGACTGTTTCTTGCAATACATTACACGTCAGACATCGAAACCGCCTTCTCATCAGTAGCCCACATTTGCCGAGACGTAAATTACGGCTGACTCATCCGAAGCATACATGCAAACGGAGCATCATTCTTCTTCATCTGCATCTACGCACACATCGGCCGTGGACTCTACTATGGTTCATATCTCTACATAGAGACTTGAAACATTGGGGTAGTGCTTCTCCTGCTAGTAATGATGACAGCCTTTGTAGGCTACGTACTGCCCTGAGGACAAATGTCTTTCTGAGGTGCTACCGTCATTACTAACCTATTATCCGCTGTTCCCTACGTTGGTGACATGCTAGTCCAGTGAATCTGGGGGGGCTTCTCGGTTGACAACGCCACTCTCACCCGATTCTTTGCCTTCCACTTCCTCTTCCCCTTTGTTATCGCAGGGGCCACCATTCTCCACCTCCTTTTCCTCCACGAGACCGGCTCTAATAACCCTGCAGGCCTAAACTCAGATGCCGACAAAATTGCATTCCACCCTTACTTCTCATATAAGGATCTTCTGGGATTTGCAGCCATGCTTCTGGCTTTAACATCCTTAGCCCTTTTCTCCCCTAACCTATTAGGAGACCCAGACAATTTCACACCGGCCAATCCCCTAGTCACACCCCCTCACATTAAACCTGAGTGATACTTCCTGTTTGCCTACGCCATCCTGCGGTCAATCCCAAACAAGCTTGGAGGAGTAATAGCCCTTCTTTTCTCAATCCTCGTTCTTATAGTTGTGCCTATTCTACACACCTCTAAACAACGAGGCCTAACATTCCGACCACTAACACAATTCCGGTTCTGACTCCTAGTAGCCAACGTCGTTGTGCTCACGTGAATCGGAGGAATGCCAGTTGAACATCCCTATATCATTATCGGGCAACT
>Hap_86 [organism=Amblygaster sirm] Cytochrome b, partial cds
AATGACGCCGTTGTAGACCTTCCTGCCCCATCCAACATCTCAGTTTGATGAAACTTCGGCTCACTTTTAGGCCTTTGTCTAGCTTGTCAGATCCTAACAGGACTGTTTCTTGCAATACATTACACGTCAGACATCGAAACCGCCTTCTCATCAGTAGCCCACATTTGCCGAGACGTAAATTACGGCTGACTCATCCGAAGCATACATGCAAACGGAGCATCATTCTTCTTCATCTGCATCTACGCACACATCGGCCGTGGACTCTACTATGGTTCATACCTCTACATAGAGACTTGAAACATTGGGGTAGTGCTTCTCCTGCTAGTAATGATGACAGCCTTTGTAGGCTACGTACTGCCCTGAGGACAAATGTCTTTCTGAGGTGCTACCGTCATTACTAACCTATTATCCGCTGTTCCCTACGTTGGTGACATGCTAGTCCAGTGAATCTGGGGGGGCTTCTCGGTTGACAACGCTACTCTCACCCGATTCTTTGCCTTCCACTTCCTCTTCCCCTTTGTTATCGCAGGGGCCACCATTCTCCACCTCCTTTTCCTCCACGAGACCGGCTCTAATAACCCTGCAGGCCTAAACTCAGATGCCGACAAAATTGCATTCCACCCTTACTTCTCATATAAGGATCTTCTGGGATTTGCAGCCATGCTTCTGGCTTTAACATCCTTAGCCCTTTTCTCCCCCAACCTATTAGGAGACCCAGACAATTTCACACCGGCAAATCCCCTAGTCACACCCCCTCACATTAAACCTGAGTGATACTTCCTGTTTGCCTACGCCATCCTGCGGTCAATCCCAAACAAGCTTGGAGGAGTAATAGCCCTTCTTTTCTCAATCCTCGTTCTTATAGTTGTGCCTATTCTACACACCTCTAAACAACGAGGCCTAACATTCCGACCACTAACACAATTCCGGTTCTGACTCCTAGTAGCCAACGTCGTTGTGCTCACGTGAATCGGAGGAATGCCAGTTGAACATCCCTATATCATTATCGGGCAACT
>Hap_87 [organism=Amblygaster sirm] Cytochrome b, partial cds
AATGACGCCGTTGTAGACCTTCCCGCCCCATCCAACATCTCAGTTTGATGAAACTTCGGCTCACTTTTAGGCCTTTGTCTAGCTTGTCAGATCCTAACAGGACTGTTTCTTGCAATACATTACACGTCAGACATCGAAACCGCCTTCTCATCAGTAGCCCACATTTGCCGAGACGTAAATTACGGCTGACTCATCCGAAGCATACATGCAAACGGAGCATCATTCTTCTTCATCTGCATCTACGCACACATCGGCCGTGGACTCTACTATGGTTCATACCTCTACATAGAGACTTGAAACATTGGGGTAGTGCTTCTCCTGCTAGTAATGATGACAGCCTTTGTAGGCTACGTACTGCCCTGAGGACAAATGTCTTTCTGAGGTGCTACCGTCATTACTAACCTATTATCCGCTGTTCCCTACGTTGGTGACATGCTAGTCCAGTGAATCTGGGGGGGCTTCTCGGTTGACAACGCTACTCTCACCCGATTCTTTGCCTTCCACTTCCTCTTCCCCTTTGTTATCGCAGGGGCCACCATTCTCCACCTCCTTTTCCTCCACGAGACCGGCTCTAATAACCCTGCAGGCCTAAACTCAGATGCCGACAAAATTGCATTCCACCCTTACTTCTCATATAAGGATCTTCTGGGATTTGCAGCCATGCTTCTGGCTTTAACATCCTTAGCCCTTTTCTCCCCCAACCTATTAGGAGACCCAGACAATTTCACACCGGCAAATCCCCTAGTCACACCCCCTCACATTAAACCTGAGTGATACTTCCTGTTTGCCTACGCCATCCTGCGGTCAATCCCAAACAAGCTTGGAGGAGTAATAGCCCTTCTTTTCTCAATCCTCGTTCTTATAGTTGTGCCTATTCTACACACCTCTAAACAACGAGGCCTAACATTCCGACCACTAACACAATTCCTGTTCTGACTCCTAGTAGCCGACGTCATTGTGCTCACGTGAATCGGAGGAATGCCAGTTGAACATCCCTATATCATTATCGGGCAACT
>Hap_88 [organism=Amblygaster sirm] Cytochrome b, partial cds
AATGACGCCGTTGTAGACCTTCCCGCCCCATCCAACATCTCAGTTTGATGAAACTTCGGCTCACTTTTAGGCCTTTGTCTAGCTTGTCAGATCCTAACAGGACTGTTTCTTGCAATACATTACACGTCAGACATCGAAACCGCCTTCTCATCAGTAGCCCACATTTGCCGAGACGTAAATTACGGCTGACTCATCCGAAGCATACATGCAAACGGAGCATCATTCTTCTTCATCTGCATCTACGCACACATCGGCCGTGGACTCTACTATGGTTCATACCTCTACATAGAGACTTGAAACATTGGGGTAGTGCTTCTCCTGCTAGTAATGATGACAGCCTTTGTAGGCTACGTACTGCCCTGAGGACAAATGTCTTTCTGAGGTGCTACCGTCATTACTAACCTATTATCCGCTGTTCCCTACGTTGGTGACATGCTAGTCCAGTGAATCTGGGGGGGCTTCTCGGTTGACAACGCTACTCTCACTCGATTCTTTGCCTTCCACTTCCTCTTCCCCTTTGTTATCGCAGGGGCCACCATTCTCCACCTCCTTTTCCTCCACGAGACCGGCTCTAATAACCCTGCAGGCCTAAACTCAGATGCCGACAAAATTGCATTCCACCCTTACTTCTCATATAAGGATCTTCTGGGATTTGCAGCCATGCTTCTGGCTTTAACATCCTTAGCCCTTTTCTCCCCCAACCTATTAGGAGACCCAGACAATTTCACACCGGCAAATCCCCTAGTCACACCCCCTCACATTAAACCTGAGTGATACTTCCTGTTTGCCTACGCCATCCTGCGGTCAATCCCAAACAAGCTTGGAGGAGTAATAGCCCTTCTTTTCTCAATCCTCGTTCTTATGGTTGTGCCTATTCTACACACCTCTAAACAACGAGGCCTAACATTCCGACCACTAACACAATTCCTGTTCTGACTCCTAGTAGCCAACGTCGTTGTGCTCACGTGAATCGGAGGAATGCCAGTTGAACATCCCTATATCATTATCGGGCAACT
>Hap_89 [organism=Amblygaster sirm] Cytochrome b, partial cds
AATGACGCCGTTATAGACCTTCCCGCCCCATCCAACATCTCAGTTTGATGAAACTTCGGCTCACTTTTAGGCCTTTGTCTAGCTTGTCAGATCCTAACAGGACTGTTTCTTGCAATACATTACACGTCAGACATCGAAACCGCCTTCTCATCAGTAGCCCACATTTGCCGAGACGTAAATTACGGCTGACTCATCCGAAGCATACATGCAAACGGAGCATCATTCTTCTTCATCTGCATCTACGCACACATCGGCCGTGGACTCTACTATGGTTCATACCTCTACATAGAGACTTGAAACATTGGGGTAGTGCTTCTCCTGCTAGTAATGATAACGGCCTTTGTAGGCTACGTACTGCCCTGAGGACAAATGTCTTTCTGAGGTGCTACCGTCATTACTAACCTATTATCCGCTGTTCCCTACGTTGGTGACATGCTAGTCCAGTGAATCTGGGGGGGCTTCTCGGTTGACAACGCCACTCTCACCCGATTCTTTGCCTTCCACTTCCTCTTCCCCTTTGTTATCGCAGGGGCCACCATTCTCCACCTCCTTTTCCTCCACGAGACCGGCTCTAATAACCCTGCAGGCCTAAACTCAGATGCCGACAAAATTGCATTCCACCCTTACTTCTCATATAAGGATCTTCTGGGATTTGCAGCCATGCTTCTGGCTTTAACATCCTTAGCCCTTTTCTCCCCTAACCTATTAGGAGACCCAGACAATTTCACACCGGCAAATCCCCTAGTCACACCCCCTCACATTAAACCTGAGTGATACTTCCTGTTTGCCTACGCCATCCTGCGGTCAATCCCAAACAAGCTTGGAGGGGTAATAGCCCTTCTTTTCTCAATCCTCGTTCTTATAGTTGTGCCTATTCTACACACCTCTAAACAACGAGGCCTAACATTCCGACCACTAAAACAATTCCGGTTCTGACTCCTAGTAGCCGACGTCGTTGTGCTCACGTGAATCGGAGGAATGCCAGTTGAACATCCCTATATCATTATCGGGCAACT
>Hap_90 [organism=Amblygaster sirm] Cytochrome b, partial cds
AATGACGCCGTTGTAGACCTTCCCGCCCCATCCAACATCTCAGTTTGATGAAACTTCGGCTCACTTTTAGGCCTTTGTCTAGCTTGTCAGATCCTAACAGGACTGTTTCTTGCAATACATTACACGTCAGACATCGAAACCGCCTTCTCATCAGTAGCCCACATTTGCCGAGACGTAAATTACGGCTGACTCATCCGAAGCATACATGCAAACGGAGCATCATTCTTCTTCATCTGCATCTACGCACACATCGGCCGTGGACTCTACTATGGTTCATACCTCTACATAGAGACTTGAAACATTGGGGTAGTGCTTCTCCTGCTAGTAATGATGACAGCCTTTGTAGGCTACGTACTGCCCTGAGGACAAATGTCTTTCTGAGGTGCTACCGTCATTACTAACCTATTATCCGCTGTTCCCTACGTTGGTGACATGCTAGTCCAGTGAATCTGGGGGGGCTTCTCGGTTGACAACGCTACTCTCACCCGATTCTTTGCCTTCCACTTCCTCTTCCCCTTTGTTATCGCAGGGGCCACCATTCTCCACCTCCTTTTCCTCCACGAGACCGGCTCTAATAACCCTGCAGGCCTAAACTCAGATGCCGACAAAATTGCATTCCACCCTTACTTCTCATATAAGGATCTTCTGGGATTTGCAGCCATGCTTCTGGCTTTAACATCCTTAGCCCTTTTCTCCCCCAACCTATTAGGAGACCCAGACAATTTCACACCGGCAAATCCCCTAGTCACACCCCCTCACATTAAACCTGAGTGATACTTCCTGTTTGCCTACGCCATCCTGCGGTCAATCCCAAACAAGCTTGGAGGAGTAATAGCCCTTCTTTTCTCAATCCTCGTTCTTATAGTTGTGCCTATTCTACACACCTCTAAACAACGAGGCCTAACATTCCGACCACTAACACAATTTCCGGTCTGACTCCTAGTAGCCAACGTCGTTGTGCTCACGTGAATCGGAGGAATGCCAGTTGAACATCCCTATATCATTATCGGGCAACT
>Hap_91 [organism=Amblygaster sirm] Cytochrome b, partial cds
AATGACGCCGTTGTAGACCTTCCCGCCCCATCCAACATCTCAGTTTGATGAAACTTCGGCTCACTTTTAGGCCTTTGTCTAGCTTGTCAGATCCTAACAGGACTGTTTCTTGCAATACATTACACGTCAGACATCGAAACCGCCTTCTCATCAGTAGCCCACATTTGCCGAGACGTAAATTACGGCTGACTCATCCGAAGCATACATGCAAACGGAGCATCATTCTTCTTCATCTGCATCTACGCACACATCGGCCGTGGACTCTACTATGGTTCATACCTCTACATAGAGACTTGAAACATTGGGGTGGTGCTTCTCCTGCTAGTAATGATGACAGCCTTTGTAGGCTACGTACTGCCCTGAGGACAAATGTCTTTCTGAGGTGCTACCGTCATTACTAACCTATTATCCGCTGTTCCCTACGTTGGTGACATGCTAGTCCAGTGAATCTGGGGGGGCTTCTCGGTTGACAACGCTACTCTCACCCGATTCTTTGCCTTCCACTTCCTCTTCCCCTTTGTTATCGCAGGGGCCACCATTCTCCACCTCCTTTTCCTCCACGAGACCGGCTCTAATAACCCTGCAGGCCTAAACTCAGATGCCGACAAAATTGCATTCCACCCTTACTTCTCATATAAGGATCTTCTGGGATTTGCAGCCATGCTTCTGGCTTTAACATCCTTAGCCCTTTTCTCCCCCAACCTATTAGGAGACCCAGACAATTTCACACCGGCAAATCCCCTAGTCACACCCCCTCACATTAAACCTGAGTGATACTTCCTGTTTGCCTACGCCATCCTGCGGTCAATCCCAAACAAGCTTGGAGGAGTAATAGCCCTTCTTTTCTCAATCCTCGTTCTTATAGTTGTGCCTATTCTACACACCTCTAAACAACGAGGCCTAACATTCCGACCACTAACACAATTCCTGTTCTGACTCCTAGTAGCCAACGTCGTTGTGCTCACGTGAATCGGAGGAATGCCAGTTGAACATCCCTATATCATTATCGGGCAACT
>Hap_92 [organism=Amblygaster sirm] Cytochrome b, partial cds
AATGACGCCGTTGTAGACCTTCCCGCCCCATCCAACATCTCAGTTTGATGAAACTTCGGCTCACTTTTAGGCCTTTGTCTAGCTTGTCAGATCCTAACAGGACTGTTTCTTGCAATACATTACACGTCAGACATCGAAACCGCCTTCTCATCAGTAGCCCACATTTGCCGAGACGTAAATTACGGCTGACTCATCCGAAGCATACATGCAAACGGAGCATCATTCTTCTTCATCTGCATCTACGCACACATCGGCCGTGGACTCTACTATGGTTCATACCTCTACATAGAGACTTGAAACATTGGGGTAGTGCTTCTCCTGCTAGTAATGATGACAGCCTTTGTAGGCTACGTACTGCCCTGAGGACAAATGTCTTTCTGAGGTGCTACCGTCATTACTAACCTATTATCCGCTGTTCCCTACGTTGGTGACATGCTAGTCCAGTGAATCTGGGGGGGCTTCTCGGTTGACAACGCCACTCTCACCCGATTCTTTGCCTTCCACTTCCTCTTCCCCTTTGTTATCGCAGGGGCCACCATTCTCCACCTCCTTTTCCTCCACGAGACCGGCTCTAATAACCCTGCAGGCCTAAACTCAGATGCCGACAAAATTGCATTCCACCCTTACTTCTCATATAAGGATCTTCTGGGATTTGCAGCCATGCTTCTGGCTTTAACATCCTTAGCCCTTTTCTCCCCTAACCTATTAGGAGACCCAGACAATTTCACACCGGCAAATCCCCTAGTCACACCCCCTCACATTAAACCTGAGTGATACTTCCTGTTTGCCTACGCCATCCTGCGGTCAATCCCAAACAAGCTTGGAGGAGTAATAGCCCTTCTTTTCTCAATCCTCGTTCTTATAGTTGTGCCTATTCTACACACCTCTAAACAACGAGGCCTAACATTCCGACCACTAACACAATTCCGGTTCTGACTCCTAGTAGCCAACGTCGTTGTGCTCACGTGAATCGGAGGAATGCCAGTTGAACATCCCTATATCATTATCGGGCAACT
>Hap_93 [organism=Amblygaster sirm] Cytochrome b, partial cds
AATGACGCCGTTGTAGACCTTCCCGCCCCATCCAACATCTCAGTTTGATGAAACTTCGGCTCACTTTTAGGCCTTTGTCTAGCTTGTCAGATCCTAACAGGACTGTTTCTTGCAATACATTACACGTCAGACATCGAAACCGCCTTCTCATCAGTAGCCCACATTTGCCGAGACGTAAATTACGGCTGACTCATCCGAAGCATACATGCAAACGGAGCATCATTCTTCTTCATCTGCATCTACGCACACATCGGCCGTGGACTCTACTATGGTTCATACCTCTACATAGAGACTTGAAACATTGGGGTAGTGCTTCTCCTGCTAGTAATGATGACAGCCTTTGTAGGCTACGTACTGCCCTGAGGACAAATGTCTTTCTGAGGTGCTACCGTCATTACTAACCTATTATCCGCTGTTCCCTACGTTGGTGATATGCTAGTCCAGTGAATCTGGGGGGGCTTCTCGGTTGACAACGCCACTCTTACCCGATTCTTTGCCTTCCACTTCCTCTTCCCCTTTGTTATCGCAGGGGCCACCATTCTCCACCTCCTTTTCCTCCACGAGACCGGCTCTAATAACCCTGCAGGCCTAAACTCAGATGCCGACAAAATTGCATTCCACCCTTACTTCTCATATAAGGATCTTCTGGGATTTGCAGCCATGCTTCTGGCTTTAACATCCTTAGCCCTTTTCTCCCCTAACCTATTAGGAGACCCAGACAATTTCACACCGGCAAATCCCCTAGTCACACCCCCTCACATTAAACCTGAGTGATACTTCCTGTTTGCCTACGCCATCCTGCGGTCAATCCCAAACAAGCTTGGAGGAGTAATAGCCCTTCTTTTCTCAATCCTCGTTCTTATAGTTGTGCCTATTCTACACACCTCTAAACAACGAGGCCTAACATTCCGACCACTAACACAATTCCTGTTCTGACTCCTAGTAGCCAACGTCGTTGTGCTCACGTGAATCGGAGGAATGCCAGTTGAACATCCCTATATCATTATCGGGCAACT
>Hap_94 [organism=Amblygaster sirm] Cytochrome b, partial cds
AATGACGCCGTTGTAGACCTTCCCGCCCCATCCAACATCTCAGTTTGATGAAACTTCGGCTCACTTTTAGGCCTTTGTCTAGCTTGTCAGATCCTAACAGGACTGTTTCTTGCAATACATTACACGTCAGACATCGAAACCGCCTTCTCATCAGTAGCCCACATTTGCCGAGACGTAAATTACGGCTGACTCATCCGAAGCATACATGCAAACGGAGCATCATTCTTCTTCATCTGCATCTACGCACACATCGGCCGTGGACTTTACTATGGTTCATACCTCTACATAGAGACTTGAAACATTGGGGTAGTGCTTCTCCTGCTAGTAATGATGACAGCCTTTGTAGGCTACGTACTGCCCTGAGGACAAATGTCTTTCTGAGGTGCTACCGTCATTACTAACCTATTATCCGCTGTTCCCTACGTTGGTGACATGCTAGTCCAGTGAATCTGGGGAGGCTTCTCGGTTGACAACGCTACTCTCACCCGATTCTTTGCCTTCCACTTCCTCTTCCCCTTTGTTATCGCAGGGGCCACCATTCTCCACCTCCTTTTCCTCCACGAGACCGGCTCTAATAACCCTGCAGGCCTAAACTCAGATGCCGACAAAATTGCATTCCACCCTTACTTCTCATATAAGGATCTTCTGGGATTTGCAGCCATGCTTCTGGCTTTAACATCCTTAGCCCTTTTCTCCCCCAACCTATTAGGAGACCCAGACAATTTCACACCGGCAAATCCCCTAGTCACACCCCCTCACATTAAACCTGAGTGATACTTCCTGTTTGCCTACGCCATCCTGCGGTCAATCCCAAACAAGCTTGGAGGAGTAATAGCCCTTCTTTTCTCAATCCTCGTTCTTATAGTTGTGCCTATTCTACACACCTCTAAACAACGAGGCCTAACATTCCGACCACTAACACAATTCCGGTTCTGACTTCTAGTAGCCAACGTCGTTGTGCTCACGTGAATCGGAGGAATGCCAGTTGAACATCCCTATATCATTATCGGGCAACT
>Hap_95 [organism=Amblygaster sirm] Cytochrome b, partial cds
AATGACGCCGTTGTAGACCTTCCCGCCCCATCCAACATCTCAGTTTGATGAAACTTCGGCTCACTTTTAGGCCTTTGTCTAGCTTGTCAGATCCTAACAGGACTGTTTCTTGCAATACATTACACGTCAGACATCGAAACCGCCTTCTCATCAGTAGCCCACATTTGCCGAGACGTAAATTACGGCTGACTCATCCGAAGCATACATGCAAACGGAGCATCATTCTTCTTCATCTGCATCTACGCACACATCGGCCGTGGACTCTACTATGGTTCATACCTCTACATAGAGACTTGAAACATTGGGGTAGTGCTTCTCCTGCTAGTAATGATGACAGCCTTTGTAGGCTACGTACTGCCCTGAGGACAAATGTCTTTCTGAGGTGCTACCGTCATTACTAACCTATTATCCGCTGTTCCCTACGTTGGTGACATGCTAGTCCAGTGAATCTGGGGGGGCTTCTCGGTTGACAACGCCACTCTCACCCGATTCTTTGCCTTCCACTTCCTCTTCCCCTTTGTTATCGCAGGGGCCACCATTCTCCACCTCCTTTTCCTCCACGAGACCGGCTCTAATAACCCTGCAGGCCTAAACTCAGATGCCGACAAAATTGCATTCCACCCTTACTTCTCATATAAGGATCTTCTGGGATTTGCAGCCATGCTTCTGGCTTTAACATCCTTAGCCCTTTTCTCCCCTAACCTATTAGGAGACCCAGACAATTTCACACCGGCAAATCCCCTAGTCACACCCCCTCACATTAAACCTGAGTGATACTTCCTGTTTGCCTACGCCATCCTGCGGTCAATCCCAAACAAGCTTGGAGGAGTAATAGCCCTTCTTTTCTCAATCCTCGTTCTTATAGTTGTGCCTATTCTACACACCTCTAAACAACGAGGCCTAACATTCCGACCACTAGCACAATTCCTGTTCTGACTCCTAGTAGCCAACGTCGTTGTGCTCACGTGAATCGGAGGAATGCCAGTTGAACATCCCTATATCATTATCGGGCAACT
>Hap_96 [organism=Amblygaster sirm] Cytochrome b, partial cds
AATGACGCCGTTGTAGACCTTCCCGCCCCATCCAACATCTCAGTTTGATGAAACTTCGGCTCACTTTTAGGCCTTTGTCTAGCTTGTCAGATCCTAACAGGACTGTTTCTTGCAATACATTACACGTCAGACATCGAAACCGCCTTCTCATCAGTGGCCCACATTTGCCGAGACGTAAATTACGGCTGACTCATCCGAAGCATGCATGCAAACGGAGCATCATTCTTCTTCATCTGCATCTACGCACACATCGGCCGTGGACTCTACTATGGTTCATACCTCTACATAGAGACTTGAAACATTGGGGTAGTGCTTCTCCTGCTAGTAATGATGACAGCCTTTGTAGGCTACGTACTGCCCTGAGGACAAATGTCTTTCTGAGGTGCTACCGTCATTACTAACCTATTATCCGCTGTTCCCTACGTTGGTGACATGCTAGTCCAGTGAATCTGGGGGGGCTTCTCGGTTGACAACGCCACTCTCACCCGATTCTTTGCCTTCCACTTCCTCTTCCCCTTTGTTATCGCAGGGGCCACCATTCTCCACCTCCTTTTCCTCCACGAGACCGGCTCTAATAACCCTGCAGGCCTAAACTCAGATGCCGACAAAATTGCATTCCACCCTTACTTCTCATATAAGGATCTTCTGGGATTTGCAGCCATGCTTCTGGCTTTAACATCCTTAACCCTTTTCTCCCCTAACCTATTAGGAGACCCAGACAATTTCACACCGGCAAATCCCCTAGTCACACCCCCTCACATTAAACCTGAGTGATACTTCCTGTTTGCCTACGCCATCCTGCGGTCAATCCCAAACAAGCTTGGAGGAGTAATAGCCCTTCTTTTCTCAATCCTCGTTCTTATAGTTGTGCCTATTCTACACACCTCTAAACAACGAGGCCTAACATTCCGACCACTAACACAATTCCGGTTCTGACTCCTAGTAGCCAACGTCGTTGTGCTCACGTGAATCGGAGGAATGCCAGTTGAACATCCCTATATCATTATCGGGCAACT
>Hap_97 [organism=Amblygaster sirm] Cytochrome b, partial cds
TATGACGCCGTTGTAGACCTTCCCGCCCCATCCAACATCTCAGTTTGATGAAACTTCGGCTCACTTTTAGGCCTTTGTCTAGCTTGTCAGATCCTAACAGGACTGTTTCTTGCAATACATTACACGTCAGACATCGAAACCGCCTTCTCATCAGTAGCCCACATTTGCCGAGACGTAAATTACGGCTGACTCATCCGAAGCATACATGCAAACGGAGCATCATTCTTCTTCATCTGCATCTACGCACACATCGGCCGTGGACTCTACTATGGTTCATACCTCTACATAGAGACTTGAAACATTGGGGTAGTGCTTCTCCTGCTAGTAATGATGACAGCCTTTGTAGGCTACGTACTGCCCTGAGGACAAATGTCTTTCTGAGGTGCTACCGTCATTACTAACCTATTATCCGCTGTTCCCTACGTTGGTGACATGCTAGTCCAGTGAATCTGGGGGGGCTTCTCGGTTGACAACGCCACTCTCACCCGATTCTTTGCCTTCCACTTCCTCTTCCCCTTTGTTATCGCAGGGGCCACCATTCTCCACCTCCTTTTCCTCCACGAGACCGGCTCTAATAACCCTGCAGGCCTAAACTCAGATGCCGACAAAATTGCATTCCACCCTTACTTCTCATATAAGGATCTTCTGGGATTTGCAGCCATGCTTCTGGCTTTAACATCCTTAGCCCTTTTCTCCCCTAACCTATTAGGAGACCCAGACAATTTCACACCGGCAAATCCCCTAGTCACACCCCCTCACATTAAACCTGAGTGATACTTCCTGTTTGCCTACGCCATCCTGCGGTCAATCCCAAACAAGCTTGGAGGAGTAATAGCCCTTCTTTTCTCAATCCTCGTTCTTATAGTTGTGCCTATTCTACACACCTCTAAACAACGAGGCCTAACATTCCGACCACTAACACAATTCCTGTTCTGACTCCTAGTAGCCGACGTCGTTGTGCTCACGTGAATCGGAGGAATGCCAGTTGAACATCCCTATATCATTATCGGGCAACT
>Hap_98 [organism=Amblygaster sirm] Cytochrome b, partial cds
CATGACGCCGTTGTAGACCTTCCCGCCCCATCCAACATCTCAGTTTGATGAAACTTCGGCTCACTTTTAGGCCTTTGTCTAGCTTGTCAGATCCTAACAGGACTGTTTCTTGCAATACATTACACGTCAGACATCGAAACCGCCTTCTCATCAGTAGCCCACATTTGCCGAGACGTAAATTACGGCTGACTCATCCGAAGCATACATGCAAACGGAGCATCATTCTTCTTCATCTGCATCTACGCACACATCGGCCGTGGACTCTACTATGGTTCATACCTCTACATAGAGACTTGAAACATTGGGGTAGTGCTTCTCCTGCTAGTAATGATGACAGCCTTTGTAGGCTACGTACTGCCCTGAGGACAAATGTCTTTCTGAGGTGCTACCGTCATTACTAACCTATTATCCGCTGTTCCCTACGTTGGTGACATGCTAGTCCAGTGAATCTGGGGGGGCTTCTCGGTTGACAACGCCACTCTCACCCGATTCTTTGCCTTCCACTTCCTCTTCCCCTTTGTTATCGCAGGGGCCACCATTCTCCACCTCCTTTTCCTCCACGAGACCGGCTCTAATAACCCTGCAGGCCTAAACTCAGATGCCGACAAAATTGCATTCCACCCTTACTTCTCATATAAGGATCTTCTGGGATTTGCAGCCATGCTTCTGGCTTTAACATCCTTAGCCCTTTTCTCCCCTAACCTATTAGGAGACCCAGACAATTTCACACCGGCAAATCCCCTAGTCACACCCCCTCACATTAAACCTGAGTGATACTTCCTGTTTGCCTACGCCATCCTGCGGTCAATCCCAAACAAGCTTGGAGGAGTAATAGCCCTTCTTTTCTCAATCCTCGTTCTTATAGTTGTGCCTATTCTACACACCTCTAAACAACGAGGCCTAACATTCCGACCACTAACACAATTCCTGTTCTGACTCCTAGTAGCCGACGTCGTTGTGCTCACGTGAATCGGAGGAATGCCAGTTGAACATCCCTATATCATTATCGGGCAACT
>Hap_99 [organism=Amblygaster sirm] Cytochrome b, partial cds
CATGACGCCGTTGTAGACCTTCCCGCCCCATCCAACATCTCAGTTTGATGAAACTTCGGCTCACTTTTAGGCCTTTGTCTAGCTTGTCAGATCCTAACAGGACTGTTTCTTGCAATACATTACACGTCAGACATCGAAACCGCCTTCTCATCAGTAGCCCACATTTGCCGAGACGTAAATTACGGCTGACTCATCCGAAGCATACATGCAAACGGAGCATCATTCTTCTTCATCTGCATCTACGCACACATCGGCCGTGGACTCTACTATGGTTCATACCTCTACATAGAGACTTGAAACATTGGGGTAGTGCTTCTCCTGCTAGTAATGATGACAGCCTTTGTAGGCTACGTACTGCCCTGAGGACAAATGTCTTTCTGAGGTGCTACCGTCATTACTAACCTATTATCCGCTGTTCCCTACGTTGGTGACATGCTAGTCCAGTGAATCTGGGGGGGCTTCTCGGTTGACAACGCCACTCTCACCCGATTCTTTGCCTTCCACTTCCTCTTCCCCTTTGTTATCGCAGGAGCCACCATTCTCCACCTCCTTTTCCTCCACGAGACCGGCTCTAATAACCCTGCAGGCCTAAACTCAGATGCCGACAAAATTGCATTCCACCCTTACTTCTCATATAAGGATCTTCTGGGATTTGCAGCCATGCTTCTGGCTTTAACATCCTTAGCCCTTTTCTCCCCCAACCTATTAGGAGACCCAGACAATTTCACACCGGCAAATCCCCTAGTCACACCCCCTCACATTAAACCTGAGTGATACTTCCTGTTTGCCTACGCCATCCTGCGGTCAATCCCAAACAAGCTTGGAGGAGTAATAGCCCTTCTTTTCTCAATCCTCGTTCTTATAGTTGTGCCTATTCTACACACCTCTAAACAACGAGGCCTAACATTCCGACCACTAACACAATTCCTGTTCTGACTCCTAGTAGCCGACGTCGTTGTGCTCACGTGAATCGGAGGAATGCCAGTTGAACATCCCTATATCATTATCGGGCAACT
>Hap_100 [organism=Amblygaster sirm] Cytochrome b, partial cds
GATGACGCCGTTGTAGACCTTCCCGCCCCATCCAACATCTCAGTTTGATGAAACTTCGGCTCGCTTTTAGGCCTTTGTCTAGCTTGTCAGATCCTAACAGGACTGTTTCTTGCAATACATTACACGTCAGACATCGAAACCGCCTTCTCATCAGTAGCCCACATTTGCCGAGACGTAAATTACGGCTGACTCATCCGAAGCATACATGCAAACGGAGCATCATTCTTCTTCATCTGCATCTACGCACACATCGGCCGTGGACTCTACTATGGTTCATACCTCTACATAGAGACTTGAAACATTGGGGTAGTGCTTCTCCTGCTAGTAATGATGACAGCCTTTGTAGGCTACGTACTGCCCTGAGGACAAATGTCTTTCTGAGGTGCTACCGTCATTACTAACCTATTATCCGCTGTTCCCTACGTTGGTGACATGCTAGTCCAGTGAATCTGGGGGGGCTTCTCGGTTGACAACGCCACTCTCACCCGATTCTTTGCCTTCCACTTCCTCTTCCCCTTTGTTATCGCAGGGGCCACCATTCTCCACCTCCTTTTCCTCCACGAGACCGGCTCTAATAACCCTGCAGGCCTAAACTCAGATGCCGACAAAATTGCATTCCACCCTTACTTCTCATACAAGGATCTTCTGGGATTTGCAGCCATGCTTCTGGCTTTAACATCCTTAGCCCTTTTCTCCCCTAACCTATTAGGAGACCCAGACAATTTCACACCGGCAAATCCCCTAGTCACACCCCCTCACATTAAACCTGAGTGATACTTCCTGTTTGCCTACGCCATCCTGCGGTCAATCCCAAACAAGCTTGGAGGAGTAATAGCCCTTCTTTTCTCAATCCTCGTTCTTATAGTTGTGCCTATTCTGCACACCTCTAAACAACGAGGCCTAACATTCCGACCACTAACACAATTCCTGTTCTGACTCCTAGTAGCCGACGTCGTTGTGCTCACGTGAATCGGAGGAATGCCAGTTGAACATCCCTATATCATTATCGGGCAACT
>Hap_101 [organism=Amblygaster sirm] Cytochrome b, partial cds
GACGACGCCGTTGTAGATCTCCCTGCCCCTTCTAACACTTCAGTTTGATGAAACTTTGGCTCCCTTCTGGGTCTTTGTCTGGCCTGTCAGATCCTAACAGGACTATTTCTTGCGATACATTACACATCAGACATCGAAACCGCTTTCTCATCAGTAGCCCACATTTGCCGAGACGTAAACTACGGCTGACTCATCCGAAGCATACATGCAAACGGAGCATCATTCTTCTTCATCTGCATCTACGCACACATTGGCCGTGGACTCTACTATGGTTCATACCTTTACATAGAAACCTGAAATATTGGAGTAGTGCTTCTTCTGCTAGTGATGATGACAGCCTTCGTAGGCTACGTACTGCCCTGAGGACAAATGTCTTTCTGAGGTGCTACCGTCATTACTAACCTCTTATCCGCTGTTCCCTACGTTGGTGACATGCTAGTCCAATGAATCTGAGGGGGCTTCTCAGTTGACAACGCCACTCTCACCCGATTCTTTGCCTTCCACTTCCTCTTCCCCTTTGTCATCGCAGGGGCCACCATCCTCCACCTTCTTTTCCTTCACGAAACCGGCTCTAATAACCCCGCAGGCCTAAACTCCGATGCCGACAAAATTGCATTCCACCCATACTTCTCGTACAAAGATCTTCTGGGATTTGCAGCCATGCTTCTGGCTTTAACATCCTTAACCCTTTTCTCCCCCAACCTGTTAGGAGACCCAGATAATTTTACACCGGCAAACCCCCTAATCACGCCTCCCCCTATTAAACCCGAATGATACTTCCTGTTTGCCTACGCCATTCTGCGGTCAATTCCGAACAAACTTGCAGGGGTAATGGCCCTCCTTTTCTCAATCCCCGTCCTTATGGTTGTACCTATTCTACACACCTCTAAACAACGAGGCCTAACATTCCGACCACTAACACAATTCCTGTTCTGACTCCTAGTGGCTGACGTTGTTGTGCTTACGTGAATCGGGGGAATGCCAGTTGAACATCCCTATATTATTATCGGGCAACT
>Hap_102 [organism=Amblygaster sirm] Cytochrome b, partial cds
ACCAACGCCGTTGTAGATCTCCCTGCCCCTTCCAACATTTCAGTTTGATGAAACTTTGGCTCCCTTCTGGGTCTTTGTCTGGCCTGTCAGATCCTAACAGGACTATTTCTTGTGATACATTACACATCAGACATTGAAACTGCTTTCTCATCAGTAGCCCACATTTGCCGAGACGTAAATTACGGCTGACTCATCCGAAGCATACATGCAAACGGAGCATCATTCTTCTTCATCTGCATCTACGCACACATTGGCCGTGGACTCTACTATGGTTCATACCTTTACATAGAAACCTGAAATATTGGAGTAGTGCTTCTTCTGCTAGTAATAATGACAGCCTTCGTAGGCTACGTACTGCCCTGAGGACAAATGTCTTTCTGAGGTGCTACCGTCATTACTAACCTCTTATCCGCTGTTCCCTACGTTGGTGACATGCTAGTCCAATGAATCTGAGGGGGCTTCTCAGTTGACAACGCCACTCTCACCCGATTCTTTGCCTTCCACTTCCTCTTCCCCTTTGTCATCGCAGGGGCCACCATCCTCCACCTTCTTTTCCTTCACGAGACCGGCTCTAATAACCCCGCAGGCCTAAACTCAGATGCCGACAAAATTGCATTCCACCCATACTTCTCGTACAAAGATCTTCTGGGATTTGCAGCCATGCTTCTGGCTTTAACATCGTTAGCCCTTTTCTCCCCCAACCTGTTAGGAGACCCAGATAATTTTACGCCGGCAAACCCCCTAGTCACACCTCCCCATATTAAACCCGAGTGATACTTCCTGTTTGCCTACGCCATTCTGCGGTCAATTCCGAACAAGCTTGGAGGGGTAATGGCCCTCCTTTTCTCAATCCTCGTTCTTATGGTTGTACCTATTCTACACACCTCTAAACAACGAGGCCTAACATTCCGACCACTAACACAATTCCTGTTCTGACTCCTAGTGGCTGACGTTGTTGTGCTTACGTGAATCGGGGGAATGCCAGTTGAACATCCCTATATTATTATCGGGCAACT
>Hap_103 [organism=Amblygaster sirm] Cytochrome b, partial cds
AACGACGCCGTTGTAGATCTCCCTGCCCCTTCCAACATTTCAGTTTGATGAAACTTTGGCTCCCTTCTGGGTCTTTGTCTGGCCTGTCAGATCCTAACAGGACTATTTCTTGCGATACATTATACATCAGACATCGAAACCGCTTTCTCATCAGTAGCCCACATTTGCCGAGACGTAAACTACGGCTGACTCATCCGAAGCATACATGCAAACGGAGCATCATTCTTCTTCATCTGCATCTACGCACACATTGGCCGTGGACTCTACTATGGTTCATACCTTTACATAGAAACCTGAAATATTGGAGTAGTGCTTCTTCTGCTAGTAATGATGACAGCCTTCGTAGGCTACGTACTGCCCTGAGGACAAATGTCTTTCTGAGGTGCTACCGTCATTACTAACCTCCTATCCGCTGTTCCCTACGTTGGTGACATGCTAGTCCAATGAATCTGAGGGGGCTTCTCAGTTGACAACGCCACTCTCACCCGATTCTTTGCCTTCCACTTCCTCTTCCCCTTTGTCATCGCAGGGGCCACCATCCTCCACCTTCTTTTCCTTCACGAGACCGGCTCTAATAACCCCGCAGGCCTAAACTCAGATGCCGACAAAATTGCATTCCACCCATACTTCTCGTACAAAGATCTTCTAGGATTTGCAGCCATGCTTCTGGCTTTAACATCCTTAGCCCTTTTCTCCCCCAACCTGTTAGGAGACCCAGATAATTTTACGCCGGCAAACCCCCTAGTCACGCCTCCCCATATTAAACCCGAGTGATACTTCCTGTTTGCCTACGCCATTCTGCGGTCAATTCCGAACAAGCTTGGAGGGGTAATGGCCCTCCTTTTCTCAATCCTCGTTCTTATGGTTGTACCTGTTCTACACACCTCTAAACAACGAGGCCTAACGTTCCGACCACTAACACAATTCCTGTTCTGACTCCTAGTGGCTGACGTTGTTGTGCTTACGTGAATCGGGGGAATGCCAGTTGAACATCCCTATATTATTATCGGGCAACT
>Hap_104 [organism=Amblygaster sirm] Cytochrome b, partial cds
AATGACGCCGTTGTAGACCTTCCCGCCCCATCCAACATCTCAGTTTGATGAAACTTCGGCTCACTTTTAGGCCTTTGTCTAGCTTGTCAGATCCTAACAGGACTGTTTCTTGCGATACATTACACGTCAGACATCGAAACCGCCTTCTCATCAGTAGCCCACATTTGCCGAGACGTAAATTACGGCTGACTCATCCGAAGCATACATGCAAACGGAGCATCATTCTTCTTCATCTGCATCTACGCACACATCGGCCGTGGACTCTACTATGGTTCATACCTCTACATAGAGACTTGAAACATTGGGGTAGTGCTTCTCCTGCTAGTAATGATGACAGCCTTTGTAGGCTACGTACTGCCCTGAGGACAAATGTCTTTCTGAGGTGCTACCGTCATTACTAACCTATTATCCGCTGTTCCCTACGTTGGTGACATGCTAGTCCAGTGAATCTGGGGGGGCTTCTCGGTTGACAACGCCACTCTCACCCGATTCTTTGCCTTCCACTTCCTCTTCCCCTTTGTTATCGCAGGGGCCACCATTCTCCACCTCCTTTTCCTCCACGAGACCGGCTCTAATAACCCTGCGGGCCTAAACTCAGATGCCGACAAAATTGCATTCCACCCTTACTTCTCATATAAGGATCTTCTGGGATTTGCAGCCATGCTTCTGGCTTTAACATCCTTAGCCCTTTTCTCCCCCAACCTATTAGGAGACCCAGACAATTTCACACCGGCAAATCCCCTAGTCACACCCCCTCACATTAAACCTGAGTGATACTTCCTGTTTGCCTACGCCATCCTGCGGTCAATCCCAAACAAGCTTGGAGGAGTAATAGCCCTTCTTTTCTCAATCCTCGTTCTTATAGTTGTGCCTATTCTACACACCTCTAAACAACGAGGCCTAACATTCCGACCACTAACACAATTCCTGTTCTGACTCCTAGTAGCCAACGTCGTTGTGCTCACGTGAATCGGAGGAATGCCAGTTGAACATCCCTATATCATTATCGGGCAACT
>Hap_105 [organism=Amblygaster sirm] Cytochrome b, partial cds
AATGATGCCGTTGTAGACCTTCCCGCCCCATCCAACATCTCAGTTTGATGAAACTTCGGCTCACTTTTAGGCCTTTGTCTAGCTTGTCAGATCCTAACAGGACTGTTTCTTGCAATACATTACACGTCAGACATCGAAACCGCCTTCTCATCAGTAGCCCACATTTGCCGAGACGTAAATTACGGCTGACTCATCCGAAGCATACATGCAAACGGAGCATCATTCTTCTTCATCTGCATCTACGCACACATCGGCCGTGGACTCTACTATGGTTCATACCTCTACATAGAGACTTGAAACATTGGGGTAGTGCTTCTCCTGCTAGTAATGATGACAGCCTTTGTAGGCTACGTACTGCCCTGAGGACAAATGTCTTTCTGAGGTGCTACCGTCATTACTAACCTATTATCCGCTGTTCCCTACGTTGGTGACATGCTAGTCCAGTGAATCTGGGGGGGCTTCTCGGTTGACAACGCTACTCTCACCCGATTCTTTGCCTTCCACTTCCTCTTCCCCTTTGTTATCGCAGGGGCCACCATTCTCCACCTCCTTTTCCTCCACGAGACCGGCTCTAATAACCCTGCAGGCCTAAACTCAGATGCCGACAAAATTGCATTCCACCCTTACTTCTCATATAAGGATCTTCTGGGATTTGCAGCCATGCTTCTGGCTTTAACATCCTTAGCCCTTTTCTCCCCCAACCTATTAGGAGACCCAGACAATTTCACACCGGCAAATCCCCTAGTCACACCCCCTCACATTAAACCTGAGTGATACTTCCTGTTTGCCTACGCCATCCTGCGGTCAATCCCAAACAAGCTTGGAGGAGTAATAGCCCTTCTTTTCTCAATCCTCGTTCTTATAGTTGTGCCTATTCTACACACCTCTAAACAACGAGGCCTAACATTCCGACCACTAACACAATTCCTGTTCTGACTCCTAGTAGCCGACGTCGTTGTGCTCACGTGAATCGGAGGAATGCCAGTTGAACACCCCTATATCATTATCGGGCAACT
>Hap_106 [organism=Amblygaster sirm] Cytochrome b, partial cds
AATGACGCCGTTGTAGACCTTCCCGCCCCATCCAACATCTCAGTTTGATGAAACTTCGGCTCACTTTTAGGCCTTTGTCTAGCTTGTCAGATCCTAACAGGACTGTTTCTTGCAATACATTACACGTCAGACATCGAAACCGCCTTCTCATCAGTAGCCCACATTTGCCGAGACGTAAATTACGGCTGACTCATCCGAAGCATACATGCAAACGGAGCATCATTCTTCTTCATCTGCATCTACGCACACATCGGCCGTGGACTCTACTATGGTTCATACCTCTACATAGAGACTTGAAACATTGGGGTAGTGCTTCTCCTGCTAGTAATGATGACAGCCTTTGTAGGCTACGTACTGCCCTGAGGACAAATGTCTTTCTGAGGTGCTACCGTCATTACTAACCTATTATCCGCTGTTCCCTACGTTGGTGACATGCTAGTCCAGTGAATCTGGGGGGGCTTCTCGGTTGACAACGCCACTCTCACCCGATTCTTTGCCTTCCACTTCCTCTTCCCCTTTGTTATCGCAGGGGCCACCATTCTCCACCTCCTTTTCCTCCACGAGACCGGCTCTAATAACCCTGCAGGCCTAAACTCAGATGCCGACAAAATTGCATTCCACCCTTACTTCTCATATAAGGATCTTCTGGGATTTGCAGCCATGCTTCTGGCTTTAACATCCTTAGCCCTTTTCTCCCCTAACCTATTAGGAGACCCAGACAATTTCACACCGGCAAATCCCCTAGTCACACCCCCTCACATTAAACCTGAGTGATACTTCCTGTTTGCCTACGCCATCCTGCGGTCAATCCCAAACAAGCTTGGAGGAGTAATAGCCCTTCTTTTCTCAATCCTCGTTCTTATAGTTGTGCCTATTCTACACACCTCTAAACAACGAGGCCTAACATTCCGACCACTAACACAATTCCTGGTCTGACTCCTAGTAGCCGACGTCGTTGTGCTCACGTGAATCGGAGGAATGCCAGTTGAACATCCCTATATCATTATCGGGCAACT
>Hap_107 [organism=Amblygaster sirm] Cytochrome b, partial cds
AATGACGCCGTTGTAGACCTTCCCGCCCCATCCAACATCTCAGTTTGATGAAACTTCGGCTCACTTTTAGGCCTTTGTCTAGCTTGTCAGATCCTAACAGGACTGTTTCTTGCAATACATTACACGTCAGACATCGAAACCGCCTTCTCATCGGTAGCCCACATTTGCCGAGACGTAAATTACGGCTGACTCATCCGAAGCATACATGCAAACGGAGCATCATTCTTCTTCATCTGCATCTACGCACACATCGGCCGTGGACTCTACTATGGTTCATACCTCTACATAGAGACTTGAAACATTGGGGTAGTGCTTCTCCTGCTAGTAATGATGACAGCCTTTGTAGGCTACGTACTGCCCTGAGGACAAATGTCTTTCTGAGGTGCTACCGTCATTACTAACCTATTATCCGCTGTTCCCTACGTTGGTGACATGCTAGTCCAGTGAATCTGGGGGGGCTTCTCGGTTGACAACGCCACTCTCACCCGATTCTTTGCCTTCCACTTCCTCTTCCCCTTTGTTATCGCAGGGGCCACCATTCTCCACCTCCTTTTCCTCCACGAGACCGGCTCTAATAACCCTGCAGGCCTAAACTCAGATGCCGACAAAATTGCATTCCACCCTTACTTCTCATATAAGGATCTTCTGGGATTTGCAGCCATGCTTCTGGCTTTAACATCCTTAGCCCTTTTCTCCCCTAACCTATTAGGAGACCCAGACAATTTCACACCGGCAAATCCCCTAGTCACACCCCCTCACATTAAACCTGAGTGATACTTCCTGTTTGCCTACGCCATCCTGCGGTCAATCCCAAACAAGCTTGGAGGAGTGATAGCCCTTCTTTTCTCAATCCTCGTTCTTATAGTTGTGCCTATTCTACACACCTCTAAACAACGAGGCCTAACATTCCGACCACTAACACAATTCCTGTTCTGACTCCTAGTAGCCGACGTCGTTGTGCTCACGTGAATCGGAGGAATGCCAGTTGAACATCCCTATATCATTATCGGGCAACT
>Hap_108 [organism=Amblygaster sirm] Cytochrome b, partial cds
AACGACGCCGTTGTAGATCTCCCTGCCCCTTCCAACATTTCAGTTTGATGAAACTTTGGCTCCCTTCTGGGTCTTTGTCTGGCCTGTCAGATCCTAACAGGACTATTTCTTGCGATACATTACACATCAGACATCGAAACCGCTTTCTCATCAGTAGCCCACATTTGCCGAGACGTAAACTACGGCTGACTCATCCGAAGCATACATGCAAACGGAGCATCATTCTTCTTCATCTGCATCTACGCACACATTGGCCGTGGACTCTACTATGGTTCATACCTTTACATAGAAACCTGAAATATTGGAGTAGTGCTTCTTCTGCTAGTAATGATGACAGCCTTCGTAGGCTACGTACTGCCCTGAGGACAAATGTCTTTCTGAGGTGCTACCGTCATTACTAACCTCCTATCCGCTGTTCCCTACGTTGGTGACATGCTAGTCCAATGAATCTGAGGGGGCTTCTCAGTTGACAACGCCACTCTCACCCGATTCTTTGCCTTCCACTTCCTCTTCCCCTTTGTCATCGCAGGGGCCACCATCCTCCACCTTCTTTTCCTTCACGAGACCGGCTCTAATAACCCCGCAGGCCTAAACTCAGATGCCGACAAAATTGCATTCCACCCATACTTCTCGTACAAAGATCTTCTAGGATTTGCAGCCATGCTTCTGGCTTTAACATCCTTAGCCCTTTTCTCCCCCAACCTGTTAGGAGACCCAGATAATTTTACGCCGGCAAACCCCCTAGTCACACCTCCCCATATTAAACCCGAGTGATACTTCCTGTTTGCCTACGCCATTCTGCGGTCAATTCCGAACAAGCTTGGAGGGGTAATGGCCCTCCTTTTCTCAATCCTCGTTCTTATGGGTGTACCTATTCTACACACCTCTAAACAACGAGGCCTAACGTTCCGACCACTAACACAATTCCGGTTCTGACTCCTAGTGGCTGACGTTGTTGTGCTTACGTGAATCGGGGGAATGCCAGTTGAACATCCCTATATTATTATCGGGCAACT
>Hap_109 [organism=Amblygaster sirm] Cytochrome b, partial cds
AACGATGCCGTTGTAGATCTCCCTGCCCCTTCCAACATTTCAGTTTGATGAAACTTTGGCTCCCTTCTGGGTCTTTGTCTGGCCTGTCAGATCCTAACAGGACTATTTCTTGCGATACATTACACATCAGACATCGAAACCGCTTTCTCATCAGTAGCCCACATTTGCCGAGACGTAAACTACGGCTGACTCATCCGAAGCATACATGCAAACGGAGCATCATTCTTCTTCATCTGCATCTACGCACACATTGGCCGTGGACTCTACTATGGTTCATACCTTTACATAGAAACCTGAAATATTGGAGTAGTGCTTCTTCTGCTAGTAATGATGACAGCCTTCGTAGGCTACGTACTGCCCTGAGGACAAATGTCTTTCTGAGGTGCTACCGTCATTACTAACCTCTTATCCGCTGTTCCCTACGTTGGTGACATGCTAGTCCAATGAATCTGAGGGGGCTTCTCAGTTGACAACGCCACTCTCACCCGATTCTTTGCCTTCCACTTCCTCTTCCCCTTTGTCATCGCAGGAGCCACCATCCTCCACCTTCTTTTCCTTCACGAAACCGGCTCTAATAACCCCGCAGGCCTAAATTCAGATGCCGACAAAATTGCATTCCACCCATACTTCTCGTACAAAGATCTTCTGGGATTTGCAGCCATGCTTCTGGCTTTAACATCCTTAGCCCTTTTCTCCCCCAACCTGTTAGGAGACCCAGATAATTTTACACCGGCAAACCCCCTAGTCACGCCTCCCCATATTAAACCCGAGTGATACTTCCTGTTTGCCTACGCCATTCTGCGGTCAATTCCGAACAAGCTTGGAGGGGTAATGGCCCTCCTTTTCTCAATCCTCGTTCTTATGGTTGTACCTATTTTACACACCTCTAAACAACGAGGCCTAACGTTCCGACCACTAACACAATTCCTGTTCTGACTCCTAGTGGCTGACGTTGTTGTGCTTACGTGAATCGGGGGAATGCCAGTTGAACATCCCTATATTATTATCGGGCAACT
>Hap_110 [organism=Amblygaster sirm] Cytochrome b, partial cds
AACGACGCCGTTGTAGATCTCCCTGCCCCTTCCAACATTTCAGTTTGATGAAACTTTGGCTCCCTTCTGGGTCTTTGTCTGGCCTGTCAGATCCTAACAGGACTATTTCTTGCGATACATTACACATCAGACATCGAAACCGCTTTCTCATCAGTAGCCCACATTTGCCGAGACGTAAACTACGGCTGACTCATCCGAAGCATACATGCAAACGGAGCATCATTCTTCTTCATCTGCATCTACGCACACATTGGCCGTGGACTCTACTATGGTTCATACCTTTACATAGAAACCTGAAATATTGGAGTAGTGCTTCTTCTGCTAGTAATGATGACAGCCTTCGTAGGCTACGTACTGCCCTGAGGACAAATGTCTTTCTGAGGTGCTACCGTCATTACTAACCTCCTATCCGCTGTTCCCTACGTTGGTGACATGCTAGTCCAATGAATCTGAGGGGGCTTCTCAGTTGACAACGCCACTCTCACCCGATTCTTTGCCTTCCACTTCCTCTTCCCCTTTGTCATCGCAGGGGCCACCATCCTCCACCTTCTTTTCCTTCACGAGACCGGCTCTAATAACCCCGCAGGCCTAAACTCAGATGCCGACAAAATTGCATTCCACCCATACTTCTCGTACAAAGATCTTCTAGGATTTGCAGCCATGCTTCTGGCTTTAACATCCTTAGCCCTTTTCTCCCCCAACCTGTTAGGAGACCCAGATAATTTTACGCCGGCAAACCCCCTAGTCACACCTCCCCATATTAAACCCGAGTGATACTTCCTGTTTGCCTACGCCATTCTGCGGTCAATTCCGAACAAGCTTGGAGGGGTAATGGCCCTCCTTTTCTCAATCCTCGTTCTTATGGTTGTACCTATTCTACACACCTCTAAACAACGAGGCCTAACGTTCCGACCACTAACACAATTCCTGTTCTGACTCCTAGTGGCTGACGTTGTTGTGCTTACGTGAATCGGGGGAATGCCAGTTGAACATCCCTATATTATTATCGGGCAACT
>Hap_111 [organism=Amblygaster sirm] Cytochrome b, partial cds
AACGATGCCGTTGTAGATCTCCCTGCCCCTTCCAACATTTCAGTTTGATGAAACTTTGGCTCCCTTCTGGGTCTTTGTCTGGCCTGTCAGATCCTAACAGGACTATTTCTTGCGATACATTACACATCAGACATCGAAACCGCTTTCTCATCAGTAGCCCACATTTGCCGAGACGTAAACTACGGCTGACTCATCCGAAGCATACATGCAAACGGAGCATCATTCTTCTTCATCTGCATCTACGCACACATTGGCCGTGGACTCTACTATGGTTCATACCTTTACATAGAAACCTGAAATATTGGAGTAGTGCTTCTTCTGCTAGTAATGATGACAGCCTTCGTAGGCTACGTACTGCCCTGAGGACAAATGTCTTTCTGAGGTGCTACCGTCATTACTAACCTCTTATCCGCTGTTCCCTACGTTGGTGACATGCTAGTCCAATGAATCTGAGGGGGCTTCTCAGTTGACAACGCCACTCTCACCCGATTCTTTGCCTTCCACTTCCTCTTCCCCTTTGTCATCGCAGGAGCCACCATCCTCCACCTTCTTTTCCTTCACGAAACCGGCTCTAATAACCCCGCAGGCCTAAACTCAGATGCCGACAAAATTGCATTCCACCCATACTTCTCGTACAAAGATCTTCTGGGATTTGCAGCCATGCTTCTGGCTTTAACATCCTTAGCCCTTTTCTCCCCCAACCTGTTAGGAGACCCAGATAATTTTACACCGGCAAACCCCCTAGTCACGCCTCCCCATATTAAACCCGAGTGATACTTCCTGTTTGCCTACGCCATTCTGCGGTCAATTCCGAACAAGCTTGGAGGGGTAATGGCCCTCCTTTTCTCAATCCTCGTTCTTATGGTTGTACCTATTCTACACACCTCTAAACAACGAGGCCTAACGTTCCGACCACTAACACAATTCCTGTTCTGACTCCTAGTGGCTGACGTTGTTGTGCTTACGTGAATCGGGGGAATGCCAGTTGAACATCCCTATATTATTATCGGGCAACT
>Hap_112 [organism=Amblygaster sirm] Cytochrome b, partial cds
AACGACGCCGTTGTAGATCTCCCTGCCCCTTCCAACATTTCAGTTTGATGAAACTTTGGCTCCCTTCTGGGTCTTTGTCTGGCCTGTCAGATCCTAACAGGACTATTTCTTGCGATACATTACACATCAGACATCGAAACCGCTTTCTCATCAGTAGCCCACATTTGCCGAGACGTAAACTACGGCTGACTCATCCGAAGCATACATGCAAACGGAGCATCATTCTTCTTCATCTGCATCTACGCACACATTGGCCGTGGACTCTACTATGGTTCATACCTTTACATAGAAACCTGAAATATTGGAGTAGTGCTTCTTCTGCTAGTAATGATGACAGCCTTCGTAGGCTACGTACTGCCCTGAGGACAAATGTCTTTCTGAGGTGCTACCGTCATTACTAACCTCCTATCCGCTGTTCCCTACGTTGGTGACATGCTAGTCCAATGAATCTGAGGGGGCTTCTCAGTTGACAACGCCACTCTCACCCGATTCTTTGCCTTCCACTTCCTCTTCCCCTTTGTCATCGCAGGGGCCACCATCCTCCACCTTCTTTTCCTTCACGAGACCGGCTCTAATAACCCCGCAGGCCTAAACTCAGATGCCGACAAAATTGCATTCCACCCATACTTCTCGTACAAAGATCTTCTAGGATTTGCAGCCATGCTTCTGGCTTTAACATCCTTAGCCCTTTTCTCCCCCAACCTGTTAGGAGACCCAGATAATTTTACGCCGGCAAACCCCCTAGTCACGCCTCCCCATATTAAACCCGAGTGATACTTCCTGTTTGCCTACGCCATTCTGCGGTCAATTCCGAACAAGCTTGGAGGGGTAATGGCCCTCCTTTTCTCAATCCTCGTTCTTATGGTTGTACCTATTCTACACACCTCTAAACAACGAGGCCTAACGTTCCGACCACTAACACAATTCCTGTTCTGACTCCTAGTGGCTGACGTTGTTGTGCTTACGTGAATCGGGGGAATGCCAGTTGAACATCCCTATATTATTATCGGGCAACT
>Hap_113 [organism=Amblygaster sirm] Cytochrome b, partial cds
AACGACGCCGTTGTAGATCTCCCTGCCCCTTCCAACATTTCAGTTTGATGAAACTTTGGCTCCCTTCTGGGTCTTTGTCTGGCCTGTCAGATCCTAACAGGACTATTTCTTGCGATACATTACACATCAGACATCGAAACCGCTTTCTCATCAGTAGCCCACATTTGCCGAGACGTAAACTACGGCTGACTCATCCGAAGCATACATGCAAACGGAGCATCATTCTTCTTCATCTGCATCTACGCACACATTGGCCGTGGACTCTACTATGGTTCATACCTTTACATAGAAACCTGAAATATTGGAGTAGTGCTTCTTCTGCTAGTAATGATGACAGCCTTCGTAGGCTACGTACTGCCCTGAGGACAAATGTCTTTCTGAGGTGCTACCGTCATTACTAACCTCTTATCCGCTGTTCCCTACGTTGGTGACATGCTAGTCCAATGAATCTGAGGGGGCTTCTCAGTTGACAACGCCACTCTCACCCGATTCTTTGCCTTCCACTTCCTCTTCCCCTTTGTCATCGCAGGGGCCACCATCCTCCACCTTCTTTTCCTTCACGAGACCGGCTCTAATAACCCCGCAGGCCTAAACTCAGATGCCGACAAAATTGCATTCCACCCATACTTCTCGTACAAAGATCTTCTGGGATTTGCAGCCATGCTTCTGGCTTTAACATCCTTAGCCCTTTTCTCCCCCAACCTGTTAGGAGACCCAGATAATTTTACGCCAGCAAACCCCCTAGTCACACCTCCCCATATTAAACCCGAGTGATACTTCCTGTTTGCCTACGCCATTCTGCGGTCAATTCCGAACAAGCTTGGAGGGGTAATGGCCCTCCTTTTCTCAATCCTCGTTCTTATGGTTGTACCTATTTTACACACCTCTAAACAACGAGGCCTAACGTTCCGACCACTAACACAATTCCTGTTCTGACTCCTAGTGGCTGACGTTGTTGTGCTTACGTGAATCGGGGGAATGCCAGTTGAACATCCCTATATTATTATCGGGCAACT
>Hap_114 [organism=Amblygaster sirm] Cytochrome b, partial cds
AATGACGCCGTTGTAGACCTTCCCGCCCCATCCAACATCTCAGTTTGATGAAACTTCGGCTCACTTTTAGGCCTTTGTCTAGCTTGTCAGATCCTAACAGGACTGTTTCTTGCAATACATTACACGTCAGACATCGAAACCGCCTTCTCATCAGTAGCCCACATTTGCCGAGACGTAAATTACGGCTGACTCATCCGAAGCATACATGCAAACGGAGCATCATTCTTCTTCATCTGCATCTACGCACACATCGGCCGTGGACTCTACTATGGTTCATACCTCTACATAGAGACTTGAAACATTGGGGTAGTGCTTCTCCTGCTAGTAATGATGACAGCCTTTGTAGGCTACGTACTGCCCTGAGGACAAATGTCTTTCTGAGGTGCTACCGTCATTACTAACCTATTATCCGCTGTTCCCTACGTTGGTGACATGCTAGTCCAGTGAATCTGGGGGGGCTTCTCGGTTGACAACGCTACTCTCACTCGATTCTTTGCCTTCCACTTCCTCTTCCCCTTTGTTATCGCAGGGGCCACCATTCTCCACCTCCTTTTCCTCCACGAGACCGGCTCTAATAACCCTGCAGGCCTAAACTCAGATGCCGACAAAATTGCATTCCACCCTTACTTCTCATATAAGGATCTTCTGGGATTTGCAGCCATGCTTCTGGCTTTAACATCCTTAGCCCTTTTCTCCCCCAACCTATTAGGAGACCCAGACAATTTCACACCGGCAAATCCCCTAGTCACACCCCCTCACATTAAACCTGAGTGATACTTCCTGTTTGCCTACGCCATCCTGCGGTCAATCCCAAACAAGCTTGGAGGAGTAATAGCCCTTCTTTTCTCAATCCTCGTTCTTATGGTTGTGCCTATTCTACACACCTCTAAACAACGAGGCCTAACATTCCGACCACTAACACAATTCCTGTTCTGACTCCTAGTAGCCGACGTCGTTGTGCTCACGTGAATCGGAGGAATGCCAGTTGAACATCCCTATATCATTATCGGGCAACT
>Hap_115 [organism=Amblygaster sirm] Cytochrome b, partial cds
AACGACGCCGTTGTAGATCTCCCTGCCCCTTCCAACATTTCAGTTTGATGAAACTTTGGCTCCCTTCTGGGTCTTTGTCTGGCCTGTCAGATCCTAACAGGACTATTTCTTGCGATACATTACACATCAGACATCGAAACCGCTTTCTCATCAGTAGCCCACATTTGCCGAGACGTAAACTACGGCTGACTCATCCGAAGCATACATGCAAACGGAGCATCATTCTTCTTCATCTGCATCTACGCACACATTGGCCGTGGACTCTACTATGGTTCATACCTTTACATAGAAACCTGAAATATTGGAGTAGTGCTTCTTCTGCTAGTAATGATGACAGCCTTCGTAGGCTACGTACTGCCCTGAGGACAAATGTCTTTCTGAGGTGCTACCGTCATTACTAACCTCTTATCCGCTGTTCCCTACGTTGGTGACATGCTAGTCCAATGAATCTGAGGGGGCTTCTCAGTTGACAACGCCACTCTCACCCGATTCTTTGCCTTCCACTTCCTCTTCCCCTTTGTCATCGCAGGAGCCACCATCCTCCACCTTCTTTTCCTTCACGAAACCGGCTCTAATAACCCCGCAGGCCTAAACTCAGATGCCGACAAAATTGCATTCCACCCATACTTCTCGTACAAAGATCTTCTGGGATTTGCAGCCATGCTTCTGGCTTTAACATCCTTAGCCCTTTTCTCCCCCAACCTGTTAGGAGACCCAGATAATTTTACACCGGCAAACCCCCTAGTCACGCCTCCCCATATTAAACCCGAGTGATACTTCCTGTTTGCCTACGCCATTCTGCGATCAATTCCGAACAAGCTTGGAGGGGTAATGGCCCTCCTTTTCTCAATCCTCGTTCTTATGGTTGTACCTATTCTACACACCTCTAAACAACGAGGCCTAACGTTCCGACCGCTAACACAATTCCGGTTCTGACTCCTAGTGGCTGACGTTGTTGTGCTTACGTGAATCGGGGGAATGCCAGTTGAACATCCCTATATTATTATCGGGCAACT
>Hap_116 [organism=Amblygaster sirm] Cytochrome b, partial cds
AACGACGCCGTTGTAGATCTCCCTGCCCCTTCCAACATTTCAGTTTGATGAAACTTTGGCTCCCTTCTGGGTCTTTGTCTGGCCTGTCAGATCCTAACAGGACTATTTCTTGCGATACATTACACATCAGACATCGAAACCGCTTTCTCATCAGTAGCCCACATTTGCCGAGACGTAAACTACGGCTGACTCATCCGAAGCATACATGCAAACGGAGCATCATTCTTCTTCATCTGCATCTACGCACACATTGGCCGTGGACTCTACTATGGTTCATACCTTTACATAGAAACCTGAAATATTGGAGTAGTGCTTCTTCTGCTAGTAATGATGACAGCCTTCGTAGGCTACGTACTGCCCTGAGGACAAATGTCTTTCTGAGGTGCTACCGTCATTACTAACCTCTTATCCGCTGTTCCCTACGTTGGTGACATGCTAGTCCAATGAATCTGAGGGGGCTTCTCAGTTGACAACGCCACTCTCACCCGATTCTTTGCCTTCCACTTCCTCTTCCCCTTTGTCATCGCAGGGGCCACCATCCTCCACCTTCTTTTCCTTCACGAGACCGGCTCTAATAACCCCGCAGGCCTAAACTCAGATGCCGACAAAATTGCATTCCACCCATACTTCTCGTACAAAGATCTTCTGGGATTTGCAGCCATGCTTCTGGCTTTAACATCCTTAGCCCTTTTCTCCCCCAACCTGTTAGGAGACCCAGATAATTTTACGCCAGCAAACCCCCTAGTCACACCTCCCCATATTAAACCCGAGTGATACTTCCTGTTTGCCTACGCCATTCTGCGGTCAATTCCGAACAAGCTTGGAGGGGTAATGGCCCTCCTTTTCTCAATCCTCGTTCTTATGGTTGTACCTATTCTACACACCTCTAAACAACGAGGCCTAACGTTCCGACCACTAACACAATTCCTGTTCTGACTCCTAGTGGCTGACGTTGTTGTGCTTACGTGAATCGGGGGAATGCCAGTTGAACATCCCTATATTATTATCGGGCAACT
>Hap_117 [organism=Amblygaster sirm] Cytochrome b, partial cds
AACGACGCCGTTGTAGATCTCCCTGCCCCTTCCAACATTTCAGTTTGATGAAACTTTGGCTCCCTCCTGGGTCTTTGTCTGGCCTGTCAGATCCTAACAGGACTATTTCTTGCGATACATTACACATCAGACATCGAAACCGCTTTCTCATCAGTAGCCCACATTTGCCGAGACGTAAACTACGGCTGACTCATCCGAAGCATACATGCAAACGGAGCATCATTCTTCTTCATCTGCATCTACGCACACATTGGCCGTGGGCTCTACTATGGTTCATACCTTTACATAGAAACCTGAAATATTGGAGTAGTGCTTCTTCTGCTAGTAATGATGACAGCCTTCGTAGGCTACGTACTGCCCTGAGGACAAATGTCTTTCTGAGGTGCTACCGTCATTACTAACCTCTTATCCGCTGTTCCCTACGTTGGTGACATGCTAGTCCAATGAATCTGGGGGGGCTTCTCAGTTGACAACGCCACTCTCACCCGATTCTTTGCCTTCCACTTCCTCTTCCCCTTTGTCATCGCAGGAGCCACCATCCTCCACCTTCTTTTCCTTCACGAAACCGGCTCTAATAACCCCGCAGGCCTAAACTCAGACGCCGACAAAATTGCATTCCACCCATACTTCTCGTACAAAGATCTTCTGGGATTTGCAGCCATGCTTCTGGCTTTAACATCCTTAGCCCTTTTCTCCCCCAACCTGTTAGGAGACCCAGATAATTTTACACCGGCAAACCCCCTAGTCACGCCTCCCCATATTAAACCCGAGTGATACTTCCTGTTTGCCTACGCCATTCTGCGATCAATCCCGAACAAGCTTGGAGGGGTAATGGCCCTCCTTTTCTCAATCCTCGTTCTTATGGTTGTACCTATTCTACACACCTCTAAACAACGAGGCCTAACGTTCCGACCACTAACACAATTCCTGTTCTGACTCCTAGTGGCTGACGTTGTTGTGCTTACGTGAATCGGGGGAATGCCAGTTGAACATCCCTATATCATTATCGGGCAACT
>Hap_118 [organism=Amblygaster sirm] Cytochrome b, partial cds
AACGACGCCGTTGTAGATCTCCCTGCCCCTTCCAACATTTCAGTTTGATGAAACTTTGGCTCCCTTCTGGGTCTTTGTCTGGCCTGTCAGATCCTAACAGGACTATTTCTTGCGATACATTACACATCAGACATCGAAACCGCTTTCTCATCAGTAGCCCACATTTGCCGAGACGTAAACTACGGCTGACTCATCCGAAGCATACATGCAAACGGAGCATCATTCTTCTTCATCTGCATCTACGCACACATTGGCCGTGGGCTCTACTATGGTTCATACCTTTACATAGAAACCTGAAATATTGGAGTAGTGCTTCTTCTGCTAGTAATGATGACAGCCTTCGTAGGCTACGTACTGCCCTGAGGACAAATGTCTTTCTGAGGTGCTACCGTCATTACTAACCTCTTATCCGCTGTTCCCTACGTTGGTGACATGCTAGTCCAATGAATCTGGGGGGGCTTCTCAGTTGACAACGCCACTCTCACCCGATTCTTTGCCTTCCACTTCCTCTTCCCCTTTGTCATCGCAGGAGCCACCATCCTCCACCTTCTTTTCCTTCACGAAACCGGCTCTAATAACCCCGCAGGCCTAAACTCAGATGCCGACAAAATTGCATTCCACCCATACTTCTCGTACAAAGATCTTCTGGGATTTGCAGCCATGCTTCTGGCTTTAACATCCTTAGCCCTTTTCTCCCCCAACCTGTTAGGAGACCCAGATAATTTTACACCGGCAAACCCCCTAGTCACGCCTCCCCATATTAAACCCGAGTGATACTTCCTGTTTGCCTACGCCATTCTGCGATCAATCCCGAACAAGCTTGGAGGGGTAATGGCCCTCCTTTTCTCAATCCTCGTTCTTATGGTTGTACCTATTCTACACACCTCTAAACAACGAGGCCTAACGTTCCGACCACTAACACAATTCCTGTTCTGACTCCAAGTGGCTGACGTTGTTGTGCTTACGTGAATCGGGGGAATGCCAGTTGAACATCCCTATATTATTATCGGGCAACT
>Hap_119 [organism=Amblygaster sirm] Cytochrome b, partial cds
AACGATGCCGTTGTAGATCTCCCTGCCCCTTCCAACATTTCAGTTTGATGAAACTTTGGCTCCCTTCTGGGTCTTTGTCTGGCCTGTCAGATCCTAACAGGACTATTTCTTGCAATACATTACACATCAGACATCGAAACCGCTTTCTCATCAGTAGCCCACATTTGCCGAGACGTAAACTACGGCTGACTCATCCGAAGCATACATGCAAACGGAGCATCATTCTTCTTCATCTGCATCTACGCACACATTGGCCGTGGACTCTACTATGGTTCATATCTTTACATAGAAACCTGAAATATTGGAGTAGTGCTTCTTCTGCTAGTAATGATGACAGCCTTCGTAGGCTACGTACTGCCCTGAGGACAAATGTCTTTCTGAGGTGCTACCGTCATTACTAACCTCTTATCCGCTGTTCCCTACGTTGGTGACATGCTAGTCCAATGAATCTGAGGGGGCTTCTCAGTTGACAACGCCACTCTCACCCGATTCTTTGCCTTCCACTTCCTCTTCCCCTTTGTCATCGCAGGAGCCACCATCCTCCACCTTCTTTTCCTTCACGAAACCGGCTCTAATAACCCCGCAGGCCTAAACTCAGATGCCGACAAAATTGCATTCCACCCATACTTCTCGTACAAAGATCTTCTGGGATTTGCAGCCATGCTTCTGGCTTTAACATCCTTAGCCCTTTTCTCCCCCAACCTGTTAGGAGACCCAGATAATTTTACACCGGCAAACCCCCTAGTCACGCCTCCCCATATTAAACCCGAGTGATACTTCCTGTTTGCCTACGCCATTCTGCGGTCAATTCCGAACAAGCTTGGAGGGGTAATGGCCCTCCTTTTCTCAATCCTCGTTCTTATGGTTGTACCTATTCTACACACCTCTAAACAACGAGGCCTAACGTTCCGACCACTAACACAATTCCTGTTCTGACTCCTAGTGGCTGACGTTGTTGTGCTTACGTGAATCGGGGGAATGCCAGTTGAACATCCCTATATTATTATCGGGCAACT
>Hap_120 [organism=Amblygaster sirm] Cytochrome b, partial cds
AACGATGCCGTTGTAGATCTCCCTGCCCCTTCCAACATTTCAGTTTGATGAAACTTTGGCTCCCTTCTGGGTCTTTGTCTGGCCTGTCAGATCCTAACAGGACTATTTCTTGCGATACATTACACATCAGACATCGAAACCGCTTTCTCATCAGTAGCCCACATTTGCCGAGACGTAAACTACGGCTGACTCATCCGAAGCATACATGCAAACGGAGCATCATTCTTCTTCATCTGCATCTACGCACACATTGGCCGTGGACTCTACTATGGTTCATACCTTTACATAGAAACCTGAAATATTGGAGTAGTGCTTCTTCTGCTAGTAATGATGACAGCCTTCGTAGGCTACGTACTGCCCTGAGGACAAATGTCTTTCTGAGGTGCTACCGTCATTACTAACCTCTTATCCGCTGTTCCCTACGTTGGTGACATGCTAGTCCAATGAATCTGAGGGGGCTTCTCAGTTGACAACGCCACTCTCACCCGATTCTTTGCCTTCCACTTCCTCTTCCCCTTTGTCATCGCAGGAGCCACCATCCTCCACCTTCTTTTCCTTCACGAAACCGGCTCTAATAACCCCGCAGGCCTAAACTCAGATGCCGACAAAATTGCATTCCACCCATACTTCTCGTACAAAGATCTTCTGGGATTTGCAGCCATGCTTCTGGCTTTAACATCCTTAGCCCTTTTCTCCCCCAACCTGTTAGGAGACCCAGATAATTTTACACCGGCGAACCCCCTAGTCACGCCTCCCCATATTAAACCCGAGTGATACTTCCTGTTTGCCTACGCCATTCTGCGGTCAATTCCGAACAAGCTTGGAGGGGTAATGGCCCTCCTTTTCTCAATCCTCGTTCTTATGGTTGTACCTATTCTACACACCTCTAAACAACGAGGCCTAACGTTCCGACCACTAACACAATTCCTGTTCTGACTCCAAGTGGCTGACGTTGTTGTGCTTACGTGAATCGGGGGAATGCCAGTTGAACATCCCTATATTATTATCGGGCAACT
>Hap_121 [organism=Amblygaster sirm] Cytochrome b, partial cds
AACGACGCCGTTGTAGATCTCCCTGCCCCTTCCAACATTTCAGTTTGATGAAACTTTGGCTCCCTTCTGGGTCTTTGTCTGGCCTGTCAGATCCTAACAGGACTATTTCTTGCGATACATTACACATCAGACATCGAAACCGCTTTCTCATCAGTAGCCCACATTTGCCGAGACGTAAACTACGGCTGACTCATCCGAAGCATACATGCAAACGGAGCATCATTCTTCTTCATCTGCATCTACGCACACATTGGCCGTGGACTCTACTATGGTTCATACCTTTACATAGAAACCTGAAATATTGGAGTAGTGCTTCTTCTGCTAGTAATGATGACAGCCTTCGTAGGCTACGTACTGCCCTGAGGACAAATGTCTTTCTGAGGTGCTACCGTCATTACTAACCTCTTATCCGCTGTTCCCTACGTTGGTGACATGCTAGTCCAATGAATCTGAGGGGGCTTCTCAGTTGACAACGCCACTCTCACCCGATTCTTTGCCTTCCACTTCCTCTTCCCCTTTGTCATCGCAGGAGCCACCATCCTCCACCTTCTTTTCCTTCACGAAACCGGCTCTAATAACCCCGCAGGCCTAAACTCAGATGCCGACAAAATTGCATTCCACCCATACTTCTCGTACAAAGATCTTCTGGGATTTGCAGCCATGCTTCTGGCTTTAACATCCTTAGCCCTTTTTTCCCCCCAACTGTTAGGAGACCCAGATAATTTTACACCGGCCAACCCCCTAGTCACGCCTCCCCATATTAAACCCGAGTGATACTTCCTGTTTGCCTACGCCATTCTGCGATCAATTCCGAACAAGCTTGGAGGGGTAATGGCCCTCCTTTTCTCAATCCTCGTTCTTATGGTTGTACCTATTCTACACACCTCTAAACAACGAGGCCTAACGTTCCGACCGCTAACACAATTCCGGTTCTGACTCCAAGTGGCTGACGTTGTTGTGCTTACGTGAATCGGGGGAATGCCAGTTGAACATCCCTATATTATTATCGGGCAACT
>Hap_122 [organism=Amblygaster sirm] Cytochrome b, partial cds
AACGATGCCGTTGTAGATCTCCCTGCCCCTTCCAACATTTCAGTTTGATGAAACTTTGGCTCCCTTCTGGGTCTTTGTCTGGCCTGTCAGATCCTAACAGGACTATTTCTTGCAATACATTACACATCAGACATCGAAACCGCTTTCTCATCAGTAGCCCACATTTGCCGAGACGTAAACTACGGCTGACTCATCCGAAGCATACATGCAAACGGAGCATCATTCTTCTTCATCTGCATCTACGCACACATTGGCCGTGGACTCTACTATGGTTCATATCTTTACATAGAAACCTGAAATATTGGAGTAGTGCTTCTTCTGCTAGTAATGATGACAGCCTTCGTAGGCTACGTACTGCCCTGAGGACAAATGTCTTTCTGAGGTGCTACCGTCATTACTAACCTCTTATCCGCTGTTCCCTACGTTGGTGACATGCTAGTCCAATGAATCTGAGGGGGCTTCTCAGTTGACAACGCCACTCTCACCCGATTCTTTGCCTTCCACTTCCTCTTCCCCTTTGTCATCGCAGGAGCCACCATCCTCCACCTTCTTTTCCTTCACGAAACCGGCTCTAATAACCCCGCAGGCCTAAACTCAGATGCCGACAAAATTGCATTCCACCCATACTTCTCGTACAAAGATCTTCTGGGATTTGCAGCCATGCTTCTGGCTTTAACATCCTTAGCCCTTTTCTCCCCCAACCTGTTAGGAGACCCAGATAATTTTACACCGGCAAACCCCCTAGTCACGCCTCCCCATATTAAACCCGAGTGATACTTCCTGTTTGCCTACGCCATTCTGCGGTCAATTCCGAACAAGCTTGGAGGGGTAATGGCCCTCCTTTTCTCAATCCTCGTTCTTATGGTTGTACCTATTCTACACACCTCTAAACAACGAGGCCTAACGTTCCGACCACTAACACAATTCCTGTTCTGACTCCTAGTGGCTGACGTTGTTGTGCTTACGTGAATCGGGGGAATGCCAGTTGAACATCCCTATATAATTATCGGGCAACT
